# Supplementary material for: Assessment of Transcatheter or Surgical Closure of Atrial Septal Defect using Interpretable Deep Keypoint Stadiometry
Source: Research (Wash D C). 2022 Oct 21;2022:9790653. doi: 10.34133/2022/9790653 (PMC9620637; doi:10.34133/2022/9790653)
Supplement: Supplementary Materials — The supplementary incorporates the task background, data collection, model details, evaluation metrics, and failure case analysis. Figure S1: the accuracy concerning the number of training epochs for the “black-box” model and deep keypoint stadiometry model. Figure S2: comparison of the occluder size prediction with MAE (the smaller, the better) and QWK (the larger, the better) metrics. Supplementary Table 1: the statistics of the clinical characteristics of collected ASD patients. [file 9790653.f1.zip › Research(supplymentary)/ref.bib]

@article{wang2021automated,
  title={Automated interpretation of congenital heart disease from multi-view echocardiograms},
  author={Wang, Jing and Liu, Xiaofeng and Wang, Fangyun and Zheng, Lin and Gao, Fengqiao and Zhang, Hanwen and Zhang, Xin and Xie, Wanqing and Wang, Binbin},
  journal={Medical Image Analysis},
  volume={69},
  pages={101942},
  year={2021},
  publisher={Elsevier}
}

@inproceedings{tompson2015efficient,
  title={Efficient object localization using convolutional networks},
  author={Tompson, Jonathan and Goroshin, Ross and Jain, Arjun and LeCun, Yann and Bregler, Christoph},
  booktitle={Proceedings of the IEEE conference on computer vision and pattern recognition},
  pages={648--656},
  year={2015}
}

@inproceedings{szegedy2016rethinking,
  title={Rethinking the inception architecture for computer vision},
  author={Szegedy, Christian and Vanhoucke, Vincent and Ioffe, Sergey and Shlens, Jon and Wojna, Zbigniew},
  booktitle={Proceedings of the IEEE conference on computer vision and pattern recognition},
  pages={2818--2826},
  year={2016}
}

@article{ratner2018learning,
  title={Learning multiple non-mutually-exclusive tasks for improved classification of inherently ordered labels},
  author={Ratner, Vadim and Shoshan, Yoel and Kachman, Tal},
  journal={arXiv preprint arXiv:1805.11837},
  year={2018}
}

@article{beckham2017unimodal,
  title={Unimodal probability distributions for deep ordinal classification},
  author={Beckham, Christopher and Pal, Christopher},
  journal={arXiv preprint arXiv:1705.05278},
  year={2017}
}


@inproceedings{khan2012stick,
  title={A stick-breaking likelihood for categorical data analysis with latent Gaussian models},
  author={Khan, Mohammad and Mohamed, Shakir and Marlin, Benjamin and Murphy, Kevin},
  booktitle={Artificial Intelligence and Statistics},
  pages={610--618},
  year={2012}
}


@inproceedings{bouchard2007efficient,
  title={Efficient bounds for the softmax function, applications to inference in hybrid models},
  author={Bouchard, Guillaume},
  booktitle={PRESENTATION AT THE WORKSHOP FOR APPROXIMATE BAYESIAN INFERENCE IN CONTINUOUS/HYBRID SYSTEMS AT NIPS-07},
  year={2007},
  organization={Citeseer}
}

@inproceedings{khan2010variational,
  title={Variational bounds for mixed-data factor analysis},
  author={Khan, Mohammad E and Bouchard, Guillaume and Murphy, Kevin P and Marlin, Benjamin M},
  booktitle={Advances in Neural Information Processing Systems},
  pages={1108--1116},
  year={2010}
}


@inproceedings{marlin2011piecewise,
  title={Piecewise Bounds for Estimating Bernoulli-Logistic Latent Gaussian Models.},
  author={Marlin, Benjamin M and Khan, Mohammad Emtiyaz and Murphy, Kevin P},
  booktitle={ICML},
  pages={633--640},
  year={2011}
}

@article{hou2016squared,
  title={Squared Earth Mover's Distance-based Loss for Training Deep Neural Networks},
  author={Hou, Le and Yu, Chen-Ping and Samaras, Dimitris},
  journal={arXiv preprint arXiv:1611.05916},
  year={2016}
}

@article{beckham2016simple,
  title={A simple squared-error reformulation for ordinal classification},
  author={Beckham, Christopher and Pal, Christopher},
  journal={arXiv preprint arXiv:1612.00775},
  year={2016}
}


@inproceedings{cheng2008neural,
  title={A neural network approach to ordinal regression},
  author={Cheng, Jianlin and Wang, Zheng and Pollastri, Gianluca},
  booktitle={Neural Networks, 2008. IJCNN 2008.(IEEE World Congress on Computational Intelligence). IEEE International Joint Conference on},
  pages={1279--1284},
  year={2008},
  organization={IEEE}
}


@article{cohen1968weighted,
  title={Weighted kappa: Nominal scale agreement provision for scaled disagreement or partial credit.},
  author={Cohen, Jacob},
  journal={Psychological bulletin},
  volume={70},
  number={4},
  pages={213},
  year={1968},
  publisher={American Psychological Association}
}

@article{da2008unimodal,
  title={The unimodal model for the classification of ordinal data},
  author={da Costa, Joaquim F Pinto and Alonso, Hugo and Cardoso, Jaime S},
  journal={Neural Networks},
  volume={21},
  number={1},
  pages={78--91},
  year={2008},
  publisher={Elsevier}
}


@article{eidinger2014age,
  title={Age and gender estimation of unfiltered faces},
  author={Eidinger, Eran and Enbar, Roee and Hassner, Tal},
  journal={IEEE Transactions on Information Forensics and Security},
  volume={9},
  number={12},
  pages={2170--2179},
  year={2014},
  publisher={IEEE}
}

@inproceedings{frank2001simple,
  title={A simple approach to ordinal classification},
  author={Frank, Eibe and Hall, Mark},
  booktitle={European Conference on Machine Learning},
  pages={145--156},
  year={2001},
  organization={Springer}
}

@article{gentry2015penalized,
  title={Penalized ordinal regression methods for predicting stage of cancer in high-dimensional covariate spaces},
  author={Gentry, Amanda Elswick and Jackson-Cook, Colleen K and Lyon, Debra E and Archer, Kellie J},
  journal={Cancer informatics},
  volume={14},
  pages={CIN--S17277},
  year={2015},
  publisher={SAGE Publications Sage UK: London, England}
}

@inproceedings{he2016deep,
  title={Deep residual learning for image recognition},
  author={He, Kaiming and Zhang, Xiangyu and Ren, Shaoqing and Sun, Jian},
  booktitle={Proceedings of the IEEE conference on computer vision and pattern recognition},
  pages={770--778},
  year={2016}
}

@article{kingma2014adam,
  title={Adam: A method for stochastic optimization},
  author={Kingma, Diederik P and Ba, Jimmy},
  journal={arXiv preprint arXiv:1412.6980},
  year={2014}
}

@inproceedings{koren2011ordrec,
  title={OrdRec: an ordinal model for predicting personalized item rating distributions},
  author={Koren, Yehuda and Sill, Joe},
  booktitle={Proceedings of the fifth ACM conference on Recommender systems},
  pages={117--124},
  year={2011},
  organization={ACM}
}


@article{mccullagh1980regression,
  title={Regression models for ordinal data},
  author={McCullagh, Peter},
  journal={Journal of the royal statistical society. Series B (Methodological)},
  pages={109--142},
  year={1980},
  publisher={JSTOR}
}

@inproceedings{niu2016ordinal,
  title={Ordinal regression with multiple output cnn for age estimation},
  author={Niu, Zhenxing and Zhou, Mo and Wang, Le and Gao, Xinbo and Hua, Gang},
  booktitle={Proceedings of the IEEE conference on computer vision and pattern recognition},
  pages={4920--4928},
  year={2016}
}

@inproceedings{nishikawa2016agreement,
  title={Agreement Between Radiologists’ Interpretations of Screening Mammograms},
  author={Nishikawa, Robert M and Comstock, Christopher E and Linver, Michael N and Newstead, Gillian M and Sandhir, Vinay and Schmidt, Robert A},
  booktitle={International Workshop on Digital Mammography},
  pages={3--10},
  year={2016},
  organization={Springer}
}

@article{salazar2017reliability,
  title={Reliability of the BI-RADS Final Assessment Categories and Management Recommendations in a Telemammography Context},
  author={Salazar, Antonio J and Romero, Javier A and Bernal, Oscar A and Moreno, Angela P and Velasco, Sof{\'\i}a C},
  journal={Journal of the American College of Radiology},
  volume={14},
  number={5},
  pages={686--692},
  year={2017},
  publisher={Elsevier}
}

@inproceedings{li2017lung,
  title={Lung nodule malignancy prediction using multi-task convolutional neural network},
  author={Li, Xiuli and Kao, Yueying and Shen, Wei and Li, Xiang and Xie, Guotong},
  booktitle={Medical Imaging 2017: Computer-Aided Diagnosis},
  volume={10134},
  pages={1013424},
  year={2017},
  organization={International Society for Optics and Photonics}
}

@article{gulshan2016development,
  title={Development and validation of a deep learning algorithm for detection of diabetic retinopathy in retinal fundus photographs},
  author={Gulshan, Varun and Peng, Lily and Coram, Marc and Stumpe, Martin C and Wu, Derek and Narayanaswamy, Arunachalam and Venugopalan, Subhashini and Widner, Kasumi and Madams, Tom and Cuadros, Jorge and others},
  journal={Jama},
  volume={316},
  number={22},
  pages={2402--2410},
  year={2016},
  publisher={American Medical Association}
}

@article{geras2017high,
  title={High-resolution breast cancer screening with multi-view deep convolutional neural networks},
  author={Geras, Krzysztof J and Wolfson, Stacey and Shen, Yiqiu and Kim, S and Moy, Linda and Cho, Kyunghyun},
  journal={arXiv preprint arXiv:1703.07047},
  year={2017}
}

@inproceedings{zhao2016facial,
  title={Facial expression intensity estimation using ordinal information},
  author={Zhao, Rui and Gan, Quan and Wang, Shangfei and Ji, Qiang},
  booktitle={Proceedings of the IEEE Conference on Computer Vision and Pattern Recognition},
  pages={3466--3474},
  year={2016}
}

@article{cardoso2005modelling,
  title={Modelling ordinal relations with SVMs: An application to objective aesthetic evaluation of breast cancer conservative treatment},
  author={Cardoso, Jaime S and da Costa, Joaquim F Pinto and Cardoso, Maria J},
  journal={Neural Networks},
  volume={18},
  number={5-6},
  pages={808--817},
  year={2005},
  publisher={Elsevier}
}

@article{geng2007automatic,
  title={Automatic age estimation based on facial aging patterns},
  author={Geng, Xin and Zhou, Zhi-Hua and Smith-Miles, Kate},
  journal={IEEE Transactions on pattern analysis and machine intelligence},
  volume={29},
  number={12},
  pages={2234--2240},
  year={2007},
  publisher={IEEE}
}

@article{fu2008human,
  title={Human age estimation with regression on discriminative aging manifold},
  author={Fu, Yun and Huang, Thomas S},
  journal={IEEE Transactions on Multimedia},
  volume={10},
  number={4},
  pages={578--584},
  year={2008},
  publisher={IEEE}
}
@inproceedings{chang2011ordinal,
  title={Ordinal hyperplanes ranker with cost sensitivities for age estimation},
  author={Chang, Kuang-Yu and Chen, Chu-Song and Hung, Yi-Ping},
  booktitle={Computer vision and pattern recognition (cvpr), 2011 ieee conference on},
  pages={585--592},
  year={2011},
  organization={IEEE}
}


@inproceedings{fu2018deep,
  title={Deep Ordinal Regression Network for Monocular Depth Estimation},
  author={Fu, Huan and Gong, Mingming and Wang, Chaohui and Batmanghelich, Kayhan and Tao, Dacheng},
  booktitle={Proceedings of the IEEE Conference on Computer Vision and Pattern Recognition},
  pages={2002--2011},
  year={2018}
}

@article{sethuraman1994constructive,
  title={A constructive definition of Dirichlet priors},
  author={Sethuraman, Jayaram},
  journal={Statistica sinica},
  pages={639--650},
  year={1994},
  publisher={JSTOR}
}

@article{gutierrez2014ordinal,
  title={Ordinal regression neural networks based on concentric hyperspheres},
  author={Guti{\'e}rrez, Pedro Antonio and Ti{\v{n}}o, Peter and Herv{\'a}s-Mart{\'\i}nez, C{\'e}sar},
  journal={Neural Networks},
  volume={59},
  pages={51--60},
  year={2014},
  publisher={Elsevier}
}


@inproceedings{krizhevsky2012imagenet,
  title={Imagenet classification with deep convolutional neural networks},
  author={Krizhevsky, Alex and Sutskever, Ilya and Hinton, Geoffrey E},
  booktitle={Advances in neural information processing systems},
  pages={1097--1105},
  year={2012}
}

@book{agresti1996introduction,
  title={An introduction to categorical data analysis},
  author={Agresti, Alan},
  volume={135},
  year={1996},
  publisher={Wiley New York}
}
 


@article{qiu2019transcatheter,
  title={Transcatheter and intraoperative device closure and surgical repair for atrial septal defect},
  author={Qiu, Han-Fan and Chen, Qiang and Hong, Zhi-Nuan and Chen, Liang-Wan and Huang, Xue-Shan},
  journal={Journal of cardiothoracic surgery},
  volume={14},
  number={1},
  pages={1--6},
  year={2019},
  publisher={BioMed Central}
}

@article{siddiqui2014transcatheter,
  title={Transcatheter versus surgical closure of atrial septum defect: a debate from a developing country},
  author={Siddiqui, Waleed T and Usman, Tariq and Atiq, Mehnaz and Amanullah, Muhammad Muneer},
  journal={Journal of cardiovascular and thoracic research},
  volume={6},
  number={4},
  pages={205},
  year={2014},
  publisher={Tabriz University of Medical Sciences}
}


@article{du2002comparison,
  title={Comparison between transcatheter and surgical closure of secundum atrial septal defect in children and adults: results of a multicenter nonrandomized trial},
  author={Du, Zhong-Dong and Hijazi, Ziyad M and Kleinman, Charles S and Silverman, Norman H and Larntz, Kinley and Amplatzer Investigators},
  journal={Journal of the American College of Cardiology},
  volume={39},
  number={11},
  pages={1836--1844},
  year={2002},
  publisher={American College of Cardiology Foundation Washington, DC}
}

@article{zhang2018fully,
  title={Fully automated echocardiogram interpretation in clinical practice: feasibility and diagnostic accuracy},
  author={Zhang, Jeffrey and Gajjala, Sravani and Agrawal, Pulkit and Tison, Geoffrey H and Hallock, Laura A and Beussink-Nelson, Lauren and Lassen, Mats H and Fan, Eugene and Aras, Mandar A and Jordan, ChaRandle and others},
  journal={Circulation},
  volume={138},
  number={16},
  pages={1623--1635},
  year={2018},
  publisher={Am Heart Assoc}
}
@article{litjens2019state,
  title={State-of-the-art deep learning in cardiovascular image analysis},
  author={Litjens, Geert and Ciompi, Francesco and Wolterink, Jelmer M and de Vos, Bob D and Leiner, Tim and Teuwen, Jonas and I{\v{s}}gum, Ivana},
  journal={JACC: Cardiovascular Imaging},
  volume={12},
  number={8 Part 1},
  pages={1549--1565},
  year={2019},
  publisher={American College of Cardiology Foundation Washington, DC}
}

@inproceedings{newell2016stacked,
  title={Stacked hourglass networks for human pose estimation},
  author={Newell, Alejandro and Yang, Kaiyu and Deng, Jia},
  booktitle={European conference on computer vision},
  pages={483--499},
  year={2016},
  organization={Springer}
}
@article{hoffman2004prevalence,
  title={Prevalence of congenital heart disease},
  author={Hoffman, Julien IE and Kaplan, Samuel and Liberthson, Richard R},
  journal={American heart journal},
  volume={147},
  number={3},
  pages={425--439},
  year={2004},
  publisher={Elsevier}
}
@article{vida2006surgical,
  title={Surgical versus percutaneous occlusion of ostium secundum atrial septal defects: results and cost-effective considerations in a low-income country},
  author={Vida, Vladimiro L and Barnoya, Joaquin and O’Connell, Mauricio and Leon-Wyss, Juan and Larrazabal, Luis A and Casta{\~n}eda, Aldo R},
  journal={Journal of the American College of Cardiology},
  volume={47},
  number={2},
  pages={326--331},
  year={2006},
  publisher={American College of Cardiology Foundation Washington, DC}
}
@article{baskett2003gold,
  title={The gold standard for atrial septal defect closure},
  author={Baskett, RJF and Tancock, E and Ross, DB},
  journal={Pediatric cardiology},
  volume={24},
  number={5},
  pages={444--447},
  year={2003},
  publisher={Springer}
}
@article{attie2001surgical,
  title={Surgical treatment for secundum atrial septal defects in patients> 40 years old: a randomized clinical trial},
  author={Attie, Fause and Rosas, Mart{\'\i}n and Granados, Nuria and Zabal, Carlos and Buend{\'\i}a, Alfonso and Calder{\'o}n, Juan},
  journal={Journal of the American College of Cardiology},
  volume={38},
  number={7},
  pages={2035--2042},
  year={2001},
  publisher={American College of Cardiology Foundation Washington, DC}
}
@article{konstantinides1995comparison,
  title={A comparison of surgical and medical therapy for atrial septal defect in adults},
  author={Konstantinides, Stavros and Geibel, Annette and Olschewski, Manfred and G{\"o}rnandt, Lothar and Roskamm, Helmut and Spillner, Gerhard and Just, Hanj{\"o}rg and Kasper, Wolfgang},
  journal={New England Journal of Medicine},
  volume={333},
  number={8},
  pages={469--473},
  year={1995},
  publisher={Mass Medical Soc}
}

@article{mills1976nonoperative,
  title={Nonoperative closure of left-to-right shunts},
  author={Mills, Noel L and King, Terry D},
  journal={The Journal of thoracic and cardiovascular surgery},
  volume={72},
  number={3},
  pages={379--382},
  year={1976},
  publisher={Elsevier}
}


@inproceedings{vercauteren2008symmetric,
  title={Symmetric log-domain diffeomorphic registration: A demons-based approach},
  author={Vercauteren, Tom and Pennec, Xavier and Perchant, Aymeric and Ayache, Nicholas},
  booktitle={International conference on medical image computing and computer-assisted intervention},
  pages={754--761},
  year={2008},
  organization={Springer}
}
%%
%% IEEEfull.bib
%%
%% BibTeX bibliography string definitions of the FULL titles of
%% IEEE journals and magazines
%%
%% NOTE: This text file uses UNIX line feed conventions. When (human)
%% reading this file on other platforms, you may have to use a text
%% editor that can handle lines terminated by the UNIX line feed
%% character (0x0A).
%%
%% This file is designed for bibliography styles that require
%% full-length titles and is not for use in bibliographies that
%% abbreviate titles.
%%
%% Version 1.10 (2003/04/02)
%%
%% Composed by Michael Shell
%%
%% See:
%% http://www.ctan.org/tex-archive/macros/latex/contrib/supported/IEEEtran/
%% for latest version and current contact information.
%%
%% Special thanks to Laura Hyslop of IEEE for her help in obtaining the
%% information needed to compile this file. Also, Volker Kuhlmann kindly
%% provided some corrections and additions.
%%
%%**********************************************************************
%% Legal Notice:
%% This code is offered as-is without any warranty either expressed or
%% implied; without even the implied warranty of MERCHANTABILITY or
%% FITNESS FOR A PARTICULAR PURPOSE!
%% User assumes all risk.
%% In no event shall IEEE or any contributor to this code be liable for
%% any damages or losses, including, but not limited to, incidental,
%% consequential, or any other damages, resulting from the use or misuse
%% of any information contained here.
%%
%% This code is distributed under the Perl Artistic License
%% ( http://language.perl.com/misc/Artistic.html )
%% and may be freely used, distributed and modified - subject to the
%% constraints therein.
%% Retain all contribution notices, credits and disclaimers.
%%
%% All comments are the opinions of their respective authors and are not
%% necessarily endorsed by the IEEE.
%%**********************************************************************
%
%
% USAGE:
%
% \bibliographystyle{mybstfile}
% \bibliography{IEEEfull,mybibfile}
%
% where the IEEE titles in the .bib database entries use the strings
% defined here. e.g.,
%
%
%    journal = IEEE_J_AC,
%
%
% to yield "{IEEE} Transactions on Automatic Control"
%
%
% WARNING: IEEE uses abbreviated journal titles in their bibliographies!
% Because this file provides the full titles, you should NOT use this file
% for work that is to be submitted to the IEEE.
%
% For IEEE work, you should use the abbreviated titles provided in the
% companion file, IEEEabrv.bib.
%
%
% ** NOTES **
%
% 1. Journals have been grouped according to subject in order to make it
%    easier to locate and extract the definitions for related journals -
%    as most works use references that are confined to a single topic.
%    Magazines are listed in straight alphabetical order.
%
% 2. String names are closely based on IEEE's own internal acronyms.
%
% 3. Older, out-of-print IEEE titles are included (but not including titles
%    dating prior to IEEE's formation from the IRE and AIEE in 1963).

%%%%%%%%%%%%%%%%%%%
%% General Items %%
%%%%%%%%%%%%%%%%%%%
@STRING{Apr      = "April" }
@STRING{Aug      = "August" }
@STRING{Dec      = "December" }
@STRING{Feb      = "February" }
@STRING{Jan      = "January" }
@STRING{Jul      = "July" }
@STRING{Jun      = "June" }
@STRING{Mar      = "March" }
@STRING{May      = "May" }
@STRING{Nov      = "November" }
@STRING{Oct      = "October" }
@STRING{Sep      = "September" }
@STRING{su       = "(Submitted)"}
@STRING{ta       = "(To appear)" }
@STRING{accepted = "(Accepted)"}
@STRING{nl       = {Not Listed} }

%%%%%%%%%%%%%%%%%%%
%% IEEE Journals %%
%%%%%%%%%%%%%%%%%%%
% circuits, signals, systems, audio and controls
@STRING{IEEE_J_SPL        = "{IEEE} Signal Processing Letters"}
@STRING{IEEE_J_ASSP       = "{IEEE} Transactions on Acoustics, Speech, and Signal Processing"}
@STRING{IEEE_J_AU         = "{IEEE} Transactions on Audio"}
@STRING{IEEE_J_AUEA       = "{IEEE} Transactions on Audio and Electroacoustics"}
@STRING{IEEE_J_AC         = "{IEEE} Transactions on Automatic Control"}
@STRING{IEEE_J_CAS        = "{IEEE} Transactions on Circuits and Systems"}
@STRING{IEEE_J_CASVT      = "{IEEE} Transactions on Circuits and Systems for Video Technology"}
@STRING{IEEE_J_CASI       = "{IEEE} Transactions on Circuits and Systems---Part {I}: Fundamental Theory and Applications"}
@STRING{IEEE_J_CASII      = "{IEEE} Transactions on Circuits and Systems---Part {II}: Analog and Digital Signal Processing"}
@STRING{IEEE_J_CT         = "{IEEE} Transactions on Circuit Theory"}
@STRING{IEEE_J_CST        = "{IEEE} Transactions on Control Systems Technology"}
@STRING{IEEE_J_SP         = "{IEEE} Transactions on Signal Processing"}
@STRING{IEEE_J_SU         = "{IEEE} Transactions on Sonics and Ultrasonics"}
@STRING{IEEE_J_SAP        = "{IEEE} Transactions on Speech and Audio Processing"}
@STRING{IEEE_J_UE         = "{IEEE} Transactions on Ultrasonics Engineering"}
@STRING{IEEE_J_UFFC       = "{IEEE} Transactions on Ultrasonics, Ferroelectrics, and Frequency Control"}
% communications
@STRING{IEEE_J_COML       = "{IEEE} Communications Letters"}
@STRING{IEEE_J_JSAC       = "{IEEE} Journal on Selected Areas in Communications"}
@STRING{IEEE_J_COM        = "{IEEE} Transactions on Communications"}
@STRING{IEEE_J_COMT       = "{IEEE} Transactions on Communication Technology"}
@STRING{IEEE_J_WCOM       = "{IEEE} Transactions on Wireless Communications"}
% coding, data, information, knowledge
@STRING{IEEE_J_IT         = "{IEEE} Transactions on Information Theory"}
@STRING{IEEE_J_KDE        = "{IEEE} Transactions on Knowledge and Data Engineering"}
@STRING{IEEE_J_IFS        = "{IEEE} Transactions on Information Forensics and Security"}
% computers, computation, networking and software
@STRING{IEEE_J_C          = "{IEEE} Transactions on Computers"}
@STRING{IEEE_J_ECOMP      = "{IEEE} Transactions on Electronic Computers"}
@STRING{IEEE_J_EVC        = "{IEEE} Transactions on Evolutionary Computation"}
@STRING{IEEE_J_FUZZ       = "{IEEE} Transactions on Fuzzy Systems"}
@STRING{IEEE_J_MC         = "{IEEE} Transactions on Mobile Computing"}
@STRING{IEEE_J_NET        = "{IEEE/ACM} Transactions on Networking"}
@STRING{IEEE_J_NN         = "{IEEE} Transactions on Neural Networks"}
@STRING{IEEE_J_PDS        = "{IEEE} Transactions on Parallel and Distributed Systems"}
@STRING{IEEE_J_SE         = "{IEEE} Transactions on Software Engineering"}
% computer graphics, imaging, and multimedia
@STRING{IEEE_J_IP         = "{IEEE} Transactions on Image Processing"}
@STRING{IEEE_J_MM         = "{IEEE} Transactions on Multimedia"}
@STRING{IEEE_J_VCG        = "{IEEE} Transactions on Visualization and Computer Graphics"}
% cybernetics, ergonomics, robots, man-machine, and automation
@STRING{IEEE_J_JRA        = "{IEEE} Journal of Robotics and Automation"}
@STRING{IEEE_J_HFE        = "{IEEE} Transactions on Human Factors in Electronics"}
@STRING{IEEE_J_MMS        = "{IEEE} Transactions on Man-Machine Systems"}
@STRING{IEEE_J_PAMI       = "{IEEE} Transactions on Pattern Analysis and Machine Intelligence"}
@STRING{IEEE_J_RA         = "{IEEE} Transactions on Robotics and Automation"}
@STRING{IEEE_J_SMC        = "{IEEE} Transactions on Systems, Man, and Cybernetics"}
@STRING{IEEE_J_SMCA       = "{IEEE} Transactions on Systems, Man, and Cybernetics---Part {A}: Systems and Humans"}
@STRING{IEEE_J_SMCB       = "{IEEE} Transactions on Systems, Man, and Cybernetics---Part {B}: Cybernetics"}
@STRING{IEEE_J_SMCC       = "{IEEE} Transactions on Systems, Man, and Cybernetics---Part {C}: Applications and Reviews"}
@STRING{IEEE_J_SSC        = "{IEEE} Transactions on Systems Science and Cybernetics"}
% education, engineering, history, IEEE, professional
@STRING{IEEE_J_CJECE      = "Canadian Journal of Electrical and Computer Engineering"}
@STRING{IEEE_J_PROC       = "Proceedings of the {IEEE}"}
% electromagnetics, antennas, EMI, magnetics and microwave
@STRING{IEEE_J_AWPL       = "{IEEE} Antennas and Wireless Propagation Letters"}
@STRING{IEEE_J_MGWL       = "{IEEE} Microwave and Guided Wave Letters"}
@STRING{IEEE_J_MWCL       = "{IEEE} Microwave and Wireless Components Letters"}
@STRING{IEEE_J_AP         = "{IEEE} Transactions on Antennas and Propagation"}
@STRING{IEEE_J_EMC        = "{IEEE} Transactions on Electromagnetic Compatibility"}
@STRING{IEEE_J_MAG        = "{IEEE} Transactions on Magnetics"}
@STRING{IEEE_J_MTT        = "{IEEE} Transactions on Microwave Theory and Techniques"}
@STRING{IEEE_J_RFI        = "{IEEE} Transactions on Radio Frequency Interference"}
@STRING{IEEE_J_TJMJ       = "{IEEE} Translation Journal on Magnetics in Japan"}
% energy and power
@STRING{IEEE_J_EC         = "{IEEE} Transactions on Energy Conversion"}
@STRING{IEEE_J_PWRAS      = "{IEEE} Transactions on Power Apparatus and Systems"}
@STRING{IEEE_J_PWRD       = "{IEEE} Transactions on Power Delivery"}
@STRING{IEEE_J_PWRE       = "{IEEE} Transactions on Power Electronics"}
@STRING{IEEE_J_PWRS       = "{IEEE} Transactions on Power Systems"}
% industrial, commercial and consumer
@STRING{IEEE_J_APPIND     = "{IEEE} Transactions on Applications and Industry"}
@STRING{IEEE_J_BC         = "{IEEE} Transactions on Broadcasting"}
@STRING{IEEE_J_BCTV       = "{IEEE} Transactions on Broadcast and Television Receivers"}
@STRING{IEEE_J_CE         = "{IEEE} Transactions on Consumer Electronics"}
@STRING{IEEE_J_IE         = "{IEEE} Transactions on Industrial Electronics"}
@STRING{IEEE_J_IECI       = "{IEEE} Transactions on Industrial Electronics and Control Instrumentation"}
@STRING{IEEE_J_IA         = "{IEEE} Transactions on Industry Applications"}
@STRING{IEEE_J_IGA        = "{IEEE} Transactions on Industry and General Applications"}
% medical and biological
@STRING{IEEE_J_BME        = "{IEEE} Transactions on Biomedical Engineering"}
% Note: The B-ME journal later dropped the hyphen and became the BME.
@STRING{IEEE_J_B-ME       = "{IEEE} Transactions on Bio-Medical Engineering"}
@STRING{IEEE_J_BMELC      = "{IEEE} Transactions on Bio-Medical Electronics"}
@STRING{IEEE_J_ITBM       = "{IEEE} Transactions on Information Technology in Biomedicine"}
@STRING{IEEE_J_ME         = "{IEEE} Transactions on Medical Electronics"}
@STRING{IEEE_J_MI         = "{IEEE} Transactions on Medical Imaging"}
@STRING{IEEE_J_MCTE       = "{IEEE} Transactions on Molecular, Cellular and Tissue Engineering"}
@STRING{IEEE_J_NB         = "{IEEE} Transactions on NanoBioscience"}
@STRING{IEEE_J_NSRE       = "{IEEE} Transactions on Neural Systems and Rehabilitation Engineering"}
@STRING{IEEE_J_RE         = "{IEEE} Transactions on Rehabilitation Engineering"}
% optics, lightwave and photonics
@STRING{IEEE_J_PTL        = "{IEEE} Photonics Technology Letters"}
@STRING{IEEE_J_JLT        = "{IEEE/OSA} Journal of Lightwave Technology"}
% sensors
@STRING{IEEE_J_SENSOR     = "{IEEE} Sensors Journal"}

%%%%%%%%%%%%%%%%%%%%
%% IEEE Magazines %%
%%%%%%%%%%%%%%%%%%%%
@STRING{IEEE_M_AES        = "{IEEE} Aerospace and Electronics Systems Magazine"}
@STRING{IEEE_M_HIST       = "{IEEE} Annals of the History of Computing"}
@STRING{IEEE_M_AP         = "{IEEE} Antennas and Propagation Magazine"}
@STRING{IEEE_M_ASSP       = "{IEEE} {ASSP} Magazine"}
@STRING{IEEE_M_CD         = "{IEEE} Circuits and Devices Magazine"}
@STRING{IEEE_M_CAS        = "{IEEE} Circuits and Systems Magazine"}
@STRING{IEEE_M_COM        = "{IEEE} Communications Magazine"}
@STRING{IEEE_M_COMSOC     = "{IEEE} Communications Society Magazine"}
% CSEM changed to CSE in 1999
@STRING{IEEE_M_CSE        = "{IEEE} Computing in Science and Engineering"}
@STRING{IEEE_M_CSEM       = "{IEEE} Computational Science and Engineering Magazine"}
@STRING{IEEE_M_C          = "{IEEE} Computer"}
@STRING{IEEE_M_CAP        = "{IEEE} Computer Applications in Power"}
@STRING{IEEE_M_CGA        = "{IEEE} Computer Graphics and Applications"}
@STRING{IEEE_M_CONC       = "{IEEE} Concurrency"}
@STRING{IEEE_M_CS         = "{IEEE} Control Systems Magazine"}
@STRING{IEEE_M_DTC        = "{IEEE} Design and Test of Computers"}
@STRING{IEEE_M_EI         = "{IEEE} Electrical Insulation Magazine"}
@STRING{IEEE_M_EMB        = "{IEEE} Engineering in Medicine and Biology Magazine"}
@STRING{IEEE_M_EMR        = "{IEEE} Engineering Management Review"}
@STRING{IEEE_M_EXP        = "{IEEE} Expert"}
@STRING{IEEE_M_IA         = "{IEEE} Industry Applications Magazine"}
@STRING{IEEE_M_IM         = "{IEEE} Instrumentation and Measurement Magazine"}
@STRING{IEEE_M_IS         = "{IEEE} Intelligent Systems"}
@STRING{IEEE_M_IC         = "{IEEE} Internet Computing"}
@STRING{IEEE_M_ITP        = "{IEEE} {IT} Professional"}
@STRING{IEEE_M_MICRO      = "{IEEE} Micro"}
@STRING{IEEE_M_MW         = "{IEEE} Microwave Magazine"}
@STRING{IEEE_M_MM         = "{IEEE} Multimedia"}
@STRING{IEEE_M_NET        = "{IEEE} Network"}
@STRING{IEEE_M_PCOM       = "{IEEE} Personal Communications Magazine"}
@STRING{IEEE_M_POT        = "{IEEE} Potentials"}
% CAP and PER merged to form PE in 2003
@STRING{IEEE_M_PE         = "{IEEE} Power and Energy Magazine"}
@STRING{IEEE_M_PER        = "{IEEE} Power Engineering Review"}
@STRING{IEEE_M_RA         = "{IEEE} Robotics and Automation Magazine"}
@STRING{IEEE_M_SP         = "{IEEE} Signal Processing Magazine"}
@STRING{IEEE_M_S          = "{IEEE} Software"}
@STRING{IEEE_M_SPECT      = "{IEEE} Spectrum"}
@STRING{IEEE_M_TS         = "{IEEE} Technology and Society Magazine"}
@STRING{IEEE_M_WC         = "{IEEE} Wireless Communications Magazine"}
@STRING{IEEE_M_TODAY      = "Today's Engineer"}

%%%%%%%%%%%%%%%%%%%%%%
%% IEEE Conferences %%
%%%%%%%%%%%%%%%%%%%%%%
@STRING{icassp = "Proc.~IEEE Int'l Conf.~Acoustics, Speech, and Signal Processing" }
@STRING{icsp    = "IEEE Computer Society Press" }
@STRING{ieee    = "IEEE Press" }
@STRING{infocom     = "Proc.~IEEE INFOCOM"}
@STRING{globecom    = "Proc.~IEEE GLOBECOM"}
@STRING{icc = "Proc.~IEEE Int'l Conf.~Communications" }
@string{iccad     = "Proc.~IEEE Int'l Conf.~Computer-Aided Design"}
@string{iccd      = "Proc.~IEEE Int'l Conf.~Computer Design"}
@STRING{icip = "Proc.~IEEE Int'l Conf.~Image Processing" }
@STRING{icnp = "Proc.~IEEE Int'l Conf.~Network Protocol" }
@STRING{ipcc  = "Proc.~IEEE Int'l Conf.~Performance, Computing, and Communication Conference" }
@STRING{isit    = "Proc.~IEEE Symposium on Information Theory" }
@STRING{isssta  = "Proc.~IEEE Int'l Conf.~Spread Spectrum Tech.~ and Applications (ISSSTA)" }
@STRING{istc        = "Proc.~IEEE Int'l Symposium on Turbo Codes" }
@STRING{pimrc = "Proc.~IEEE Int'l. Symposium on Personal, Indoor, and Mobile Radio Communications"}
@STRING{cgip = "Proc.~IEEE Symposium on Computer Graphics and Image Processing"}
@STRING{milcom = "Proc.~IEEE Military Comm. Conf." }
@STRING{icpr = "Proc.~IEEE Int'l Conf.~Pattern Recognition"}
@STRING{cvpr = "Proc.~IEEE Int'l Conf.~Computer Vision and Pattern Recognition"}
@STRING{ccs = "Proc.~IEEE Int'l Conf.~Computer and Communication Systems"}
@STRING{icme = "Proc.~IEEE Int'l Conf.~Multimedia and Expo"}
@STRING{mcs = "Proc.~IEEE Int'l Conf.~Multimedia Computing and systems"}
@STRING{aina = "Proc.~IEEE Advaced Information Networking and Applications"}
@STRING{setit = "Proc.~IEEE Scineces of Electronic, Technologies of Information and Telecommunications"}

%%%%%%%%%%%%%%%%%%
%% ACM Journals %%
%%%%%%%%%%%%%%%%%%
@STRING{acmtms  = {ACM Trans.~Math.~Software} }

%%%%%%%%%%%%%%%%%%%%%
%% ACM Conferences %%
%%%%%%%%%%%%%%%%%%%%%
@STRING{sigcomm = "Proc.~ACM SIGCOMM"}
@STRING{mobicom = "Proc.~ACM MOBICOM"}
@STRING{mm = "Proc.~ACM Int'l Conf. Multimedia"}
@STRING{mmsec = "Proc.~ACM Symposium on Multimedia and Security"}
@STRING{ih = "Proc.~ACM Int'l Workshop Imformation Hiding"}


%%%%%%%%%%%%%%%%%%%%%%
%% EURASIP Journals %%
%%%%%%%%%%%%%%%%%%%%%%
@STRING{EURASIP_J_ASP        = "{EURASIP} Journal on Applied Signal Processing"}

%%%%%%%%%
%% ETC %%
%%%%%%%%%
@STRING{spiesws = "Proc.~SPIE Conf.~Security, Watermarking, and Steganography" }
@STRING{eusipco = "Proc.~European Signal Processing Conference" }
@STRING{ai  = {Artif.~Intell.} }
@STRING{allerton    = "Proc.~Allerton Conf.~Commun., Control, Comp." }
@STRING{ao  = "Applied Optics" }
@STRING{ap  = "Academic Press" }
@STRING{asilomar= "Proc.~Asilomar Conf.~Signals, Systems, Comp." }
@STRING{aw  = "Addison-Wesley" }
@STRING{bstj    = {Bell System Tech.~J.} }
@string{caltech   = "California Institute of Technology"}
@STRING{ciss= "Conference on Information Sciences and Systems (CISS)"}
@STRING{csp = "Computer Science Press" }
@STRING{cwi = "CWI" }
@string{dac       = "Design Automation Conference"}
@STRING{esp = "Elsevier Science Publishers" }
@STRING{ett   = {European Trans.~Telecommun.} }
@STRING{ijcv = "Int'l Journal of Computer Vision"}
@STRING{ios = "IOS Press" }
@string{itc       = "International Test Conference"}
@STRING{josaa   = {J.~Opt.~Soc.~Amer.~A} }
@STRING{josab   = {J.~Opt.~Soc.~Amer.~B} }
@STRING{jtcom   = {IEICE Trans.~Commun.} }
@STRING{kap = "Kluwer Academic Publishers" }
@STRING{mgh = "McGraw-Hill" }
@STRING{mit = "MIT Press" }
@STRING{nc  = {Neural Computation} }
@STRING{nn  = {Neural Networks} }
@STRING{ofc = "Proc.~OFC" }
@STRING{ol  = {Opt.~Lett.} }
@STRING{ph  = "Prentice-Hall" }
@STRING{piee    = {IEE Proceedings-Communications} }
@STRING{springer= "Springer-Verlag" }
@string{usc   = "University of Southern California"}
@STRING{vtc   = "Proc.~Vehicular Tech.~Conf." }
@STRING{wiley   = "John Wiley \& Sons" }
%--
%EOF

%%%%%%%%%%%%%%%%%%%%%%%%%%%%%%%%%%%%%%%%%%%%%%%%%%%%%%%%%%%%%%%%%%%%%%%%%%%%%%%%%%%%%%%%%%%%%%%%%%%%%%%%%%%%%%%%%%%%%%%%%%%%%%%%%%%%%%%%%%%%%%%%%%%%%
@phdthesis{broit,
  author =	 "C.~Broit",
  title =	 "Optimal registration of deformed images",
  school =	 "University of Pennsylvania",
  address =	 "Philadelphia",
  year =	 1981
}

@article{Bajcsy83,
 author ={E.~D'Agostino and F.~Maes and D.~Vandermeulen and P.~Suetens},
 title = {A viscous fluid model for multimodal non-rigid image registration using mutual
information},
 journal = {Medical Image Analysis},
 volume = {7},
 number = {4},
 year = {2003},
 issn = {},
 pages = {565-575 },
 publisher = {},
 address = {},
 }
 
 @article{ashburner2000voxel,
  title={Voxel-based morphometry—the methods},
  author={Ashburner, John and Friston, Karl J},
  journal={Neuroimage},
  volume={11},
  number={6},
  pages={805--821},
  year={2000},
  publisher={Academic Press}
}

 @article{blankstein2009cardiac,
  title={{Cardiac myocardial perfusion imaging using dual source computed tomography}},
  author={Blankstein, R. and Okada, D.R. and Rocha-Filho, J.A. and Rybicki, F.J. and Brady, T.J. and Cury, R.C.},
  journal={The International Journal of Cardiovascular Imaging},
  volume={25},
  pages={209--216},
  year={2009},
  publisher={Springer}
}


@article{roth2020global,
  title={{The Global Burden of Cardiovascular Diseases and Risks: A Compass for Global Action}},
  author={Roth, Gregory A and Mensah, George A and Fuster, Valentin},
  journal={American College of Cardiology },
  pages={2980-2981},
  year={2020},
}

@article{parthasarathy2007measuring,
  title={Measuring tongue motion from tagged cine-{MRI} using harmonic phase ({HARP}) processing},
  author={Parthasarathy, Vijay and Prince, Jerry L and Stone, Maureen and Murano, Emi Z and NessAiver, Moriel},
  journal={The Journal of the Acoustical Society of America},
  volume={121},
  number={1},
  pages={491--504},
  year={2007},
  publisher={Acoustical Society of America}
}

@article{stone2001modeling,
  title={Modeling tongue surface contours from cine-{MRI} images},
  author={Stone, Maureen and Davis, Edward P and Douglas, Andrew S and Aiver, Moriel Ness and Gullapalli, Rao and Levine, William S and Lundberg, Andrew Jon},
  journal={Journal of speech, language, and hearing research},
  volume={44},
  number={5},
  pages={1026},
  year={2001},
  publisher={ASHA}
}

@article{bresch2008seeing,
  title={Seeing speech: Capturing vocal tract shaping using real-time magnetic resonance imaging},
  author={Bresch, Erik and Kim, Yoon-Chul and Nayak, Krishna and Byrd, Dani and Narayanan, Shrikanth},
  journal={IEEE Signal Processing Magazine},
  volume={25},
  number={3},
  pages={123--132},
  year={2008}
}

@article{lu2013manifold,
  title={Manifold regularized sparse {NMF} for hyperspectral unmixing},
  author={Lu, Xiaoqiang and Wu, Hao and Yuan, Yuan and Yan, Pingkun and Li, Xuelong},
  journal={IEEE Transactions on Geoscience and Remote Sensing},
  volume={51},
  number={5},
  pages={2815--2826},
  year={2013},
  publisher={IEEE}
}

@article{lee2018magnetic,
  title={Magnetic resonance imaging based anatomical assessment of tongue impairment due to amyotrophic lateral sclerosis: a preliminary study},
  author={Lee, Euna and Xing, Fangxu and Ahn, Sung and Reese, Timothy G and Wang, Ruopeng and Green, Jordan R and Atassi, Nazem and Wedeen, Van J and El Fakhri, Georges and Woo, Jonghye},
  journal={The Journal of the Acoustical Society of America},
  volume={143},
  number={4},
  pages={EL248--EL254},
  year={2018},
  publisher={Acoustical Society of America}
}

@article{congenital2015expert,
  title={Expert consensus for the interventional treatment of pediatric congenital heart disease},
  author={Congenital Heart Disease Committee and Chinese Pediatric Physicians Association and Chinese Medical Doctor Association and others},
  journal={Zhonghua er ke za zhi= Chinese journal of pediatrics},
  volume={53},
  number={1},
  pages={17},
  year={2015}
}

@article{cha1989amyotrophic,
  title={Amyotrophic lateral sclerosis: abnormalities of the tongue on magnetic resonance imaging},
  author={Cha, Choon H and Patten, Bernard M},
  journal={Annals of Neurology},
  volume={25},
  number={5},
  pages={468--472},
  year={1989},
  publisher={Wiley Online Library}
}
@article{gale2005traumatic,
  title={Traumatic brain injury and grey matter concentration: a preliminary voxel based morphometry study},
  author={Gale, Shawn D and Baxter, L and Roundy, N and Johnson, SC},
  journal={Journal of Neurology, Neurosurgery \& Psychiatry},
  volume={76},
  number={7},
  pages={984--988},
  year={2005},
  publisher={BMJ Publishing Group Ltd}
}

@article{bergouignan2009can,
  title={Can voxel based morphometry, manual segmentation and automated segmentation equally detect hippocampal volume differences in acute depression?},
  author={Bergouignan, Loretxu and Chupin, Marie and Czechowska, Yvonne and Kinkingn{\'e}hun, Serge and Lemogne, C{\'e}dric and Le Bastard, Guillaume and Lepage, Martin and Garnero, Line and Colliot, Olivier and Fossati, Philippe},
  journal={Neuroimage},
  volume={45},
  number={1},
  pages={29--37},
  year={2009},
  publisher={Elsevier}
}

@article{chang2005voxel,
  title={A voxel-based morphometry study of patterns of brain atrophy in {ALS} and {ALS/FTLD}},
  author={Chang, JL and Lomen-Hoerth, C and Murphy, J and Henry, RG and Kramer, JH and Miller, BL and Gorno-Tempini, ML},
  journal={Neurology},
  volume={65},
  number={1},
  pages={75--80},
  year={2005},
  publisher={AAN Enterprises}
}

@article{green2003tongue,
  title={Tongue-surface movement patterns during speech and swallowing},
  author={Green, Jordan R},
  journal={The Journal of the Acoustical Society of America},
  volume={113},
  number={5},
  pages={2820--2833},
  year={2003},
  publisher={Acoustical Society of America}
}

@article{yang2013robust,
  title={Robust non-negative matrix factorization via joint sparse and graph regularization for transfer learning},
  author={Yang, Shizhun and Hou, Chenping and Zhang, Changshui and Wu, Yi},
  journal={Neural Computing and Applications},
  volume={23},
  number={2},
  pages={541--559},
  year={2013},
  publisher={Springer}
}

@article{sarkamo2014structural,
  title={Structural changes induced by daily music listening in the recovering brain after middle cerebral artery stroke: a voxel-based morphometry study},
  author={S{\"a}rk{\"a}m{\"o}, Teppo and Ripoll{\'e}s, Pablo and Veps{\"a}l{\"a}inen, Henna and Autti, Taina and Silvennoinen, Heli M and Salli, Eero and Laitinen, Sari and Forsblom, Anita and Soinila, Seppo and Rodr{\'\i}guez-Fornells, Antoni},
  journal={Frontiers in Human Neuroscience},
  volume={8},
  pages={245},
  year={2014},
  publisher={Frontiers}
}

@article{baron2001vivo,
  title={In vivo mapping of gray matter loss with voxel-based morphometry in mild Alzheimer's disease},
  author={Baron, JC and Chetelat, G and Desgranges, B and Perchey, G and Landeau, B and De La Sayette, V and Eustache, F},
  journal={Neuroimage},
  volume={14},
  number={2},
  pages={298--309},
  year={2001},
  publisher={Elsevier}
}


@article{chang2005voxel,
  title={A voxel-based morphometry study of patterns of brain atrophy in {ALS} and {ALS/FTLD}},
  author={Chang, JL and Lomen-Hoerth, C and Murphy, J and Henry, RG and Kramer, JH and Miller, BL and Gorno-Tempini, ML},
  journal={Neurology},
  volume={65},
  number={1},
  pages={75--80},
  year={2005},
  publisher={AAN Enterprises}
}

@article{babu2020upper,
  title={Upper motor neuron burden measurement in motor neuron diseases: Does one scale fit all?},
  author={Babu, Suma},
  journal={Muscle \& Nerve},
  volume={61},
  number={4},
  pages={431--432},
  year={2020},
  publisher={Wiley Online Library}
}

@article{thirion1999deformation,
  title={Deformation analysis to detect and quantify active lesions in three-dimensional medical image sequences},
  author={Thirion, J-P and Calmon, Guillaume},
  journal={IEEE transactions on medical imaging},
  volume={18},
  number={5},
  pages={429--441},
  year={1999},
  publisher={IEEE}
}

@inproceedings{wang2013graph,
  title={Graph regularized non-negative matrix factorization with sparse coding},
  author={Wang, Binghui and Pang, Meng and Lin, Chuang and Fan, Xin},
  booktitle={2013 IEEE China Summit \& International Conference on Signal and Information Processing},
  pages={476--480},
  year={2013}
}

@article{turner2011towards,
  title={Towards a neuroimaging biomarker for amyotrophic lateral sclerosis},
  author={Turner, Martin R and Grosskreutz, Julian and Kassubek, Jan and Abrahams, Sharon and Agosta, Federica and Benatar, Michael and Filippi, Massimo and Goldstein, Laura H and van den Heuvel, Martijn and Kalra, Sanjay and others},
  journal={The Lancet Neurology},
  volume={10},
  number={5},
  pages={400--403},
  year={2011},
  publisher={Elsevier}
}

@article{jenkins2020longitudinal,
  title={Longitudinal multi-modal muscle-based biomarker assessment in motor neuron disease},
  author={Jenkins, Thomas M and Alix, James JP and Fingret, Jacob and Esmail, Taniya and Hoggard, Nigel and Baster, Kathleen and McDermott, Christopher J and Wilkinson, Iain D and Shaw, Pamela J},
  journal={Journal of neurology},
  volume={267},
  number={1},
  pages={244--256},
  year={2020},
  publisher={Springer}
}

@incollection{xing20133d,
  title={{3D} Tongue Motion from Tagged and Cine {MR} Images},
  author={Xing, Fangxu and Woo, Jonghye and Murano, Emi Z and Lee, Junghoon and Stone, Maureen and Prince, Jerry L},
  booktitle={Medical Image Computing and Computer-Assisted Intervention},
  pages={41--48},
  year={2013}
}

@article{ramanarayanan2013spatio,
  title={Spatio-temporal articulatory movement primitives during speech production: Extraction, interpretation, and validation},
  author={Ramanarayanan, Vikram and Goldstein, Louis and Narayanan, Shrikanth S},
  journal={JASA},
  volume={134},
  number={2},
  pages={1378--1394},
  year={2013},
  publisher={Acoustical Society of America}
}

@article{stone2004functional,
  title={Functional segments in tongue movement},
  author={Stone, Maureen and Epstein, Melissa A and Iskarous, Khalil},
  journal={Clinical linguistics \& phonetics},
  volume={18},
  number={6-8},
  pages={507--521},
  year={2004},
  publisher={Informa UK Ltd UK}
}

@article{cai2005document,
  title={Document clustering using locality preserving indexing},
  author={Cai, Deng and He, Xiaofei and Han, Jiawei},
  journal={IEEE Transactions on Knowledge and Data Engineering},
  volume={17},
  number={12},
  pages={1624--1637},
  year={2005},
  publisher={IEEE}
}

 @article{wooMedPhy09,
  title={{Geometric Feature-based Multimodal Image Registration of Contrast-enhanced Cardiac CT with Gated Myocardial Perfusion SPECT}},
  author={J.~Woo and P. J. Slomka and D. Dey and V. Y. Cheng and B.-W. Hong and A. Ramesh and D.S. Berman and R. P. Karlsberg and C.-C. Jay Kuo and G. Germano},
  journal={Medical Physics},
  volume={36},
  number = {12},
  year={2009},
  publisher={}
}

@article{kim2008sparse,
  title={Sparse nonnegative matrix factorization for clustering},
  author={Kim, Jingu and Park, Haesun},
	journal={Georgia Institute of Technology Technical Report GT-CSE-08-01},
  year={2008},
  publisher={Georgia Institute of Technology}
}

@article{stavness2012automatic,
  title={Automatic prediction of tongue muscle activations using a finite element model},
  author={Stavness, Ian and Lloyd, John E and Fels, Sidney},
  journal={Journal of biomechanics},
  volume={45},
  number={16},
  pages={2841--2848},
  year={2012},
  publisher={Elsevier}
}

@article{hoyer2004non,
  title={Non-negative matrix factorization with sparseness constraints},
  author={Hoyer, Patrik O},
  journal={The Journal of Machine Learning Research},
  volume={5},
  pages={1457--1469},
  year={2004},
  publisher={JMLR. org}
}

@conference{woo2009feature,
  title={{Feature-based non-rigid volume registration of serial coronary CT angiography}},
  author={Woo, J. and Hong, B. -W. and Dey, D. and Cheng, V. and Ramesh, A. and Sundaramoorthi, G. and Kuo, C. -C. Jay and Berman, D.S. and Germano, G. and Slomka, P.J.},
  booktitle={Proceedings of SPIE},
  volume={7259},
  pages={},
  year={2009}
}

@incollection{elgammal2008role,
  title={The role of manifold learning in human motion analysis},
  author={Elgammal, Ahmed and Lee, Chan-Su},
  booktitle={Human Motion},
  pages={25--56},
  year={2008}
}

@article{slomka2009quantitative,
  title={{Quantitative Analysis of Myocardial Perfusion SPECT Anatomically Guided by Coregistered 64-Slice Coronary CT Angiography}},
  author={Slomka, P.J. and Cheng, V.Y. and Dey, D. and Woo, J. and Ramesh, A. and Van Kriekinge, S. and Suzuki, Y. and Elad, Y. and Karlsberg, R. and Berman, D.S. and others},
  journal={Journal of Nuclear Medicine},
  volume={50},
  number={10},
  pages={},
  year={2009},
  publisher={Soc Nuclear Med}
}

@article{stone2001modeling,
  title={{Modeling the motion of the internal tongue from tagged cine-MRI images}},
  author={Stone, M. and Davis, E.P. and Douglas, A.S. and NessAiver, M. and Gullapalli, R. and Levine, W.S. and Lundberg, A.},
  journal={The Journal of the Acoustical Society of America},
  volume={109},
  number={6},
  pages={2974--82},
  year={2001}
}

@article{parthasarathy2007,
  title={{Measuring tongue motion from tagged cine-MRI using harmonic phase (HARP) processing}},
  author={Parthasarathy, V. and Prince, J.L. and Stone, M. and Murano, E.Z. and NessAiver, M.},
  journal={The Journal of the Acoustical Society of America},
  volume={121},
  number={1},
  pages={491-504},
  year={2007}
}

@article{baer1987,
  title={{Application of MRI to the analysis of speech production}},
  author={Baer, T. and Gore, JC and Boyce, S. and Nye, PW},
  journal={Magnetic Resonance Imaging},
  volume={5},
  number={1},
  pages={1--7},
  year={1987},
  publisher={Elsevier}
}
@article{mckenna1990,
  title={{Magnetic resonance imaging of the tongue and oropharynx}},
  author={McKenna, K.M. and Jabour, B.A. and Lufkin, R.B. and Hanafee, W.N.},
  journal={Topics in Magnetic Resonance Imaging},
  volume={2},
  number={4},
  pages={49--59},
  year={1990}
}

@inproceedings{belkin2001laplacian,
  title={Laplacian eigenmaps and spectral techniques for embedding and clustering.},
  author={Belkin, Mikhail and Niyogi, Partha},
  booktitle={Conference on Neural Information Processing Systems},
  volume={14},
  pages={585--591},
  year={2001}
}


@article{xing20133d,
  title={3D Tongue Motion from Tagged and Cine MR Images},
  author={Xing, Fangxu and Woo, Jonghye and Murano, Emi Z and Lee, Junghoon and Stone, Maureen and Prince, Jerry L},
  booktitle={Medical Image Computing and Computer-Assisted Intervention--MICCAI 2013},
  pages={41--48},
  year={2013},
  publisher={Springer}
}

@article{story2008,
  title={{Comparison of magnetic resonance imaging-based vocal tract area functions obtained from the same speaker in 1994 and 2002}},
  author={Story, B.H.},
  journal={The Journal of the Acoustical Society of America},
  volume={123},
  number={1},
  pages={327--335},
  year={2008}
}

@article{yang2002reg,
  title={{Dynamic programming method for temporal registration of three-dimensional tongue surface motion from multiple utterances}},
  author={Yang, C. and Stone, M.},
  journal={Speech Communication},
  volume={38},
  number={1-2},
  pages={201--209},
  year={2002},
  publisher={Elsevier}
}

@INPROCEEDINGS{singh2007image,
  title={{Image based temporal registration of MRI data for medical visualization}},
  author={Singh, M. and Thompson, R. and Basu, A. and Rieger, J. and Mandal, M.},
  booktitle={Image Processing, 2006 IEEE International Conference on},
  pages={1169--1172},
  year={2007}
}

@INPROCEEDINGS{yi2009nonrigid,
  title={{Nonrigid registration combining global and local statistics}},
  author={Yi, Z. and Soatto, S.},
  booktitle={IEEE Conference on Computer Vision and Pattern Recognition},
  pages={2200--2207},
  year={2009},
}

@inproceedings{cheriyadat2009non,
  title={Non-negative matrix factorization of partial track data for motion segmentation},
  author={Cheriyadat, Anil M and Radke, Richard J},
  booktitle={IEEE 12th International Conference on Computer Vision},
  pages={865--872},
  year={2009}
}

@INPROCEEDINGS{harris1988combined,
  title={{A combined corner and edge detector}},
  author={Harris, C. and Stephens, M.},
  booktitle={Alvey vision conference},
  pages={147--151},
  year={1988},
  organization={Manchester, UK}
}

@INPROCEEDINGS{SB10b,
AUTHOR    = "Ivan Sipiran and Benjamin Bustos",
TITLE     = "A robust 3D interest points detector based on Harris operator",
BOOKTITLE = "Eurographics 2010 Workshop on 3D Object Retrieval (3DOR'10)",
PUBLISHER = "Eurographics Association",
PAGES	  = "7--14",
YEAR	  = "2010"
}


@article{li2005tongue,
  title={{Tongue motion averaging from contour sequences}},
  author={Li, M. and Kambhamettu, C. and Stone, M.},
  journal={Clinical linguistics \& phonetics},
  volume={19},
  number={6-7},
  pages={515--528},
  year={2005},
  publisher={Informa UK Ltd UK}
}

@conference{engwall20003d,
  title={{A 3D tongue model based on MRI data}},
  author={Engwall, O.},
  booktitle={Sixth International Conference on Spoken Language Processing},
  year={2000},
  organization={Citeseer}
}

@article{sonies1984tongue,
  title={{Tongue motion in elderly adults: Initial in situ observations}},
  author={Sonies, B.C. and Baum, B.J. and Shawker, T.H.},
  journal={The Journal of Gerontology},
  volume={39},
  number={3},
  pages={279},
  issn={0022-1422},
  year={1984}
}

@article{gilbert1998patterns,
  title={{Patterns of lingual tissue deformation associated with bolus containment and propulsion during deglutition as determined by echo-planar MRI}},
  author={Gilbert, R.J. and Daftary, S. and Campbell, T.A. and Weisskoff, R.M.},
  journal={Journal of Magnetic Resonance Imaging},
  volume={8},
  number={3},
  pages={554--560},
  issn={1522-2586},
  year={1998},
  publisher={Wiley Online Library}
}

@article{stone2010preliminary,
  title={A preliminary application of principal components and cluster analysis to internal tongue deformation patterns},
  author={Stone, M. and Liu, X. and Chen, H. and Prince, J.L.},
  journal={Computer methods in biomechanics and biomedical engineering},
  volume={13},
  number={4},
  pages={493--503},
  year={2010},
  publisher={Taylor \& Francis}
}

@article{bresch2008seeing,
  title={Seeing speech: Capturing vocal tract shaping using real-time magnetic resonance imaging},
  author={Bresch, E. and Kim, Y.C. and Nayak, K. and Byrd, D. and Narayanan, S.},
  journal={IEEE Signal Processing Magazine},
  pages={123--132},
  year={2008}
}

@article{stone2001modeling,
  title={{Modeling tongue surface contours from Cine-MRI images}},
  author={Stone, M. and Davis, E.P. and Douglas, A.S. and Aiver, M.N. and Gullapalli, R. and Levine, W.S. and Lundberg, A.J.},
  journal={Journal of Speech, Language, and Hearing Research},
  volume={44},
  number={5},
  pages={1026},
  year={2001},
  publisher={ASHA}
}

@article{breyer2009dynamic,
  title={{Dynamic magnetic resonance imaging of swallowing and laryngeal motion using parallel imaging at 3 T}},
  author={Breyer, T. and Echternach, M. and Arndt, S. and Richter, B. and Speck, O. and Schumacher, M. and Markl, M.},
  journal={Magnetic resonance imaging},
  volume={27},
  number={1},
  pages={48--54},
  issn={0730-725X},
  year={2009},
  publisher={Elsevier}
}

@article{qian2011hyperspectral,
  title={Hyperspectral unmixing via sparsity-constrained nonnegative matrix factorization},
  author={Qian, Yuntao and Jia, Sen and Zhou, Jun and Robles-Kelly, Antonio},
  journal={IEEE Transactions on Geoscience and Remote Sensing },
  volume={49},
  number={11},
  pages={4282--4297},
  year={2011},
  publisher={IEEE}
}

@article{von2007tutorial,
  title={A tutorial on spectral clustering},
  author={Von Luxburg, Ulrike},
  journal={Statistics and computing},
  volume={17},
  number={4},
  pages={395--416},
  year={2007},
  publisher={Springer}
}

@inproceedings{cheriyadat2009non,
  title={Non-negative matrix factorization of partial track data for motion segmentation},
  author={Cheriyadat, Anil M and Radke, Richard J},
  booktitle={International Conference on Computer Vision},
  pages={865--872},
  year={2009},
  organization={IEEE}
}

@article{cai2011graph,
  title={Graph regularized nonnegative matrix factorization for data representation},
  author={Cai, Deng and He, Xiaofei and Han, Jiawei and Huang, Thomas S},
  journal={IEEE Transactions on Pattern Analysis and Machine Intelligence},
  volume={33},
  number={8},
  pages={1548--1560},
  year={2011},
  publisher={IEEE}
}

@inproceedings{vidal2004new,
  title={A new GPCA algorithm for clustering subspaces by fitting, differentiating and dividing polynomials},
  author={Vidal, Ren{\'e} and Ma, Yi and Piazzi, Jacopo},
  booktitle={IEEE Conference on Computer Vision and Pattern Recognition},
  volume={1},
  pages={I--510},
  year={2004},
  organization={IEEE}
}

@article{narayanan2004,
 title={{An approach to real-time magnetic resonance imaging for speech production}},
 author={Narayanan, S. and Nayak, K. and Lee, S. and Sethy, A. and Byrd, D.},
  journal={The Journal of the Acoustical Society of America},
  volume={115},
  number={4},
  pages={1771-1776},
  year={2004}
}
@article{ibragimov2015segmentation,
  title={Segmentation of tongue muscles from super-resolution magnetic resonance images},
  author={Ibragimov, Bulat and Prince, Jerry L and Murano, Emi Z and Woo, Jonghye and Stone, Maureen and Likar, Bo{\v{s}}tjan and Pernu{\v{s}}, Franjo and Vrtovec, Toma{\v{z}}},
  journal={Medical image analysis},
  volume={20},
  number={1},
  pages={198--207},
  year={2015},
  publisher={Elsevier}
}

@article{lee1999learning,
  title={Learning the parts of objects by non-negative matrix factorization},
  author={Lee, Daniel D and Seung, H Sebastian},
  journal={Nature},
  volume={401},
  number={6755},
  pages={788--791},
  year={1999},
  publisher={Nature Publishing Group}
}

@article{avants2008symmetric,
  title={Symmetric diffeomorphic image registration with cross-correlation: Evaluating automated labeling of elderly and neurodegenerative brain},
  author={Avants, B.B. and Epstein, CL and Grossman, M. and Gee, J.C.},
  journal={Medical image analysis},
  volume={12},
  number={1},
  pages={26--41},
  year={2008},
  publisher={Elsevier}
}

@article{yushkevich2009high,
  title={A High-Resolution Computational Atlas of the Human Hippocampus from Postmortem Magnetic Resonance Imaging at 9.4 Tesla},
  author={Yushkevich, P.A. and Avants, B.B. and Pluta, J. and Das, S. and Minkoff, D. and Mechanic-Hamilton, D. and Glynn, S. and Pickup, S. and Liu, W. and Gee, J.C. and others},
  journal={Neuroimage},
  volume={44},
  number={2},
  pages={385--398},
  year={2009},
  publisher={NIH Public Access}
}

@article{maes2003medical,
  title={{Medical image registration using mutual information}},
  author={Maes, F. and Vandermeulen, D. and Suetens, P.},
  journal={Proceedings of the IEEE},
  volume={91},
  number={10},
  pages={1699--1722},
  issn={0018-9219},
  year={2003},
  publisher={IEEE}
}

@article{parthasarathy2005,
  title={{Spatiotemporal visualization of the tongue surface using ultrasound and kriging (SURFACES)}},
  author={Parthasarathy, V. and Stone, M. and Prince, J.L.},
  journal={Clinical linguistics \& phonetics},
  volume={19},
  number={6-7},
  pages={529--544},
  year={2005},
  publisher={Informa UK Ltd UK}
}

@conference{lowe1999object,
  title={{Object recognition from local scale-invariant features}},
  author={Lowe, D.G.},
  booktitle={Computer Vision, IEEE International Conference on},
  pages={1150},
  year={1999}
}

@article{osman1999harp,
  title={{Cardiac motion tracking using CINE harmonic phase (HARP) magnetic resonance imaging}},
  author={Osman, N.F. and Kerwin, W.S. and McVeigh, E.R. and Prince, J.L.},
  journal={Magnetic Resonance in Medicine},
  volume={42},
  number={6},
  pages={1048--1060},
  year={1999},
  publisher={John Wiley \& Sons}
}

@conference{donoser2010saliency,
  title={{Saliency driven total variation segmentation}},
  author={Donoser, M. and Urschler, M. and Hirzer, M. and Bischof, H.},
  booktitle={CVPR},
  pages={817--824},
  year={2010}
}

@article{masaki1999mri,
  title={{MRI-based speech production study using a synchronized sampling method}},
  author={Masaki, S. and Tiede, M.K. and Honda, K. and Shimada, Y. and Fujimoto, I. and Nakamura, Y. and Ninomiya, N.},
  journal={J Acoust Soc Jpn},
  volume={20},
  pages={375--379},
  year={1999}
}

@conference{zhuang2009unifying,
  title={{Unifying encoding of spatial information in mutual information for nonrigid registration}},
  author={Zhuang, X. and Hawkes, D. and Ourselin, S.},
  booktitle={Information Processing in Medical Imaging},
  pages={491--502},
  year={2009},
  organization={Springer}
}

@article{loeckx2009nonrigid,
  title={{Nonrigid image registration using conditional mutual information}},
  author={Loeckx, D. and Slagmolen, P. and Maes, F. and Vandermeulen, D. and Suetens, P.},
  journal={Medical Imaging, IEEE Trans on},
  volume={29},
  number={1},
  pages={19--29},
  issn={0278-0062},
  year={2009},
  publisher={IEEE}
}

@techreport{forstner1999metric,
  author =     {Forstner, W. and Moonen, B.},
  title =      {{A metric for covariance matrices}},
  institution= {Department of Geodesy and Geoinformatics,
Stuttgart University},
  year =       {1999}
}

@article{abidov2003transient,
  title={{Transient ischemic dilation ratio of the left ventricle is a significant predictor of future cardiac events in patients with otherwise normal myocardial perfusion SPECT}},
  author={Abidov, A. and Bax, J.J. and Hayes, S.W. and Hachamovitch, R. and Cohen, I. and Gerlach, J. and Kang, X. and Friedman, J.D. and Germano, G. and Berman, D.S.},
  journal={Journal of the American College of Cardiology},
  volume={42},
  number={10},
  pages={1818--1825},
  year={2003},
  publisher={Elsevier}
}

 @article{Christensen99,
 author ={G.~Christensen},
 title = {Consistent linear-elastic transformations for image matching},
 journal = {Lecture Notes in Computer Science},
 volume = {1613},
 number = {},
 year = {1999},
 issn = {},
 pages = {224-237 },
 publisher = {},
 address = {},
 }


@article{Maes97_tmi,
 author ={F.~Maes and A.~Collignon and D.~Vandermeulen and et al.},
 title = {Multimodality image registration by maximization of mutual information},
 journal = {IEEE Trans Med Imaging},
 volume = {16},
 number = {},
 year = {1997},
 issn = {},
 pages = {187-198},
 publisher = {},
 address = {},
 }
 
 @article{motion_frozen,
 author ={P. J. Slomka and H. Nishina and D. S. Berman and et al.},
 title = {``Motion-frozen" display and quantification of myocardial perfusion},
 journal = {J Nucl Med},
 volume = {45},
 number = {},
 year = {2004},
 issn = {},
 pages = {1128-34},
 publisher = {},
 address = {},
 }

 @article{MPS1,
author ={O.~Gaemperli and T.~Schepis and et al.},
 title = {Cardiac Image Fusion from Stand-Alone SPECT and CT: Clinical Experience},
 journal = {J Nucl Med},
 volume = {48},
 number = {5},
 year = {2007},
 issn = {},
 pages = {696-703},
 publisher = {},
 address = {},
 }

 @article{qgs,
author ={G.~Germano and H.~Kiat and P.~B.~Kavanagh and et al.},
 title = {Automatic quantification of ejection fraction from gated myocardial perfusion SPECT},
 journal = {J Nucl Med},
 volume = {36},
 number = {11},
 year = {1995},
 issn = {},
 pages = {2138-47},
 publisher = {},
 address = {},
 }

 @article{Aladl_JMRI04,
author ={U.~E.~Aladl and G.~A.~Hurwitz and D.~Dey and et al.},
 title = {Automated Image Registration of Gated Cardiac Single-Photon Emission Computed Tomography and Magnetic Resonance Imaging},
 journal = {J Magn Reson Imaging},
 volume = {19},
 number = {3},
 year = {2004},
 issn = {},
 pages = {283-90},
 publisher = {},
 address = {},
 }


 @article{yezzi03,
author ={A.~Yezzi and L.~Zollei and T.~Kapur},
 title = {A variational framework for integrating segmentation and registration through active contours},
 journal = {Medical Image Analysis},
 volume = {7},
 number = {2},
 year = {2003},
 issn = {},
 pages = {171-185},
 publisher = {},
 address = {},
 }


@article{MPS2,
author ={O.~Gaemperli and T.~Schepis and et al.},
 title = {Validation of a new cardiac image fusion software for three-dimensional integration of myocardial perfusion SPECT and stand-alone 64-slice CT angiography},
 journal = {Eur J Nucl Med Mol Imaging},
 volume = {34},
 number = {7},
 year = {2007},
 issn = {},
 pages = {},
 publisher = {},
 address = {},
 }

@article{faber_jnm,
author ={T.~L.~Faber and C.~A.~Santana and et al.},
 title = {Three-Dimensional Fusion of Coronary Arteries with Myocardial Perfusion Distributions: Clinical Validation},
 journal = {J Nucl Med},
 volume = {45},
 number = {5},
 year = {2004},
 issn = {},
 pages = {},
 publisher = {},
 address = {},
 }

 @article{suri00,
 author ={J.~S.~Suri},
 title = {Computer Vision, Pattern Recognition and Image Processing in Left Ventricle Segmentation: The Last 50 Years},
 journal = {Pattern Analysis and Applications},
 volume = {3},
 number = {3},
 year = {2000},
 issn = {},
 pages = {209-242 },
 publisher = {},
 address = {},
 }
 
 @article{kaus04,
 author ={M.~R.~Kausa and J.~v.~Berga and J.~Weesea and W.~Niessenb and V.~Pekara},
 title = {Automated segmentation of the left ventricle in cardiac MRI},
 journal = {Medical Image Analysis},
 volume = {8},
 number = {3},
 year = {2004},
 issn = {},
 pages = {245-254 },
 publisher = {},
 address = {},
 }

@article{Pednekar06,
 author ={A.~Pednekar and U.~Kurkure and R.~Muthupillai and S.~Flamm and I~.A.~Kakadiaris},
 title = {Automated left ventricular segmentation in cardiac MRI},
 journal = {IEEE Transactions on Biomedical Engineering},
 volume = {53},
 number = {7},
 year = {2006},
 issn = {},
 pages = {1425-1428},
 publisher = {},
 address = {},
 }

@article{jolly01,
author = {M.-P.~Jolly and N.~Duta and G.~Funka-Lea},
title = {Segmentation of the Left Ventricle in Cardiac MR Images},
journal ={Computer Vision, IEEE International Conference on},
volume = {1},
year = {2001},
isbn = {},
pages = {501},
doi = {http://doi.ieeecomputersociety.org/10.1109/ICCV.2001.10083},
publisher = {IEEE Computer Society},
address = {Los Alamitos, CA, USA},
}

 @article{duncun00,
 author ={J.~S.~Duncan and N.~Ayache},
 title = {Medical image analysis: progress over two decades and thechallenges ahead},
 journal = {IEEE Transactions on Pattern Analysis and Machine Intelligence},
 volume = {22},
 number = {1},
 year = {2000},
 issn = {},
 pages = {85-106 },
 publisher = {},
 address = {},
 }
 
  @article{Christensen96,
 author ={G.~Christensen and R.~Rabbitt and M.~Miller},
 title = {Deformable templates using large deformation kinematics},
 journal = {IEEE Transactions on Image Processing},
 volume = {5},
 number = {10},
 year = {1996},
 issn = {},
 pages = {1435-1447},
 publisher = {},
 address = {},
 }
 
 @article{damini99,
 author ={D.~Dey and P.~J.~Slomka and L.~J.~Hahn and R.~Kloiber },
 title = {Automatic Three-Dimensional Multimodality Registration Using Radionuclide Transmission CT Attenuation Maps: A Phantom Study},
 journal = {The Journal of Nuclear Medicine},
 volume = {40},
 number = {3},
 year = {1999},
 issn = {},
 pages = {448-455},
 publisher = {},
 address = {},
 }
 
 @article{piotr_motion_correction,
 author ={P.~J.~Slomka and D.~Fieno and A.~Ramesh and V.~Goyal and H.~Nishina and L.~E.~J.~Thompson and R.~Saouaf and D.~S.~Berman and G.~Germano},
 title = {Patient motion correction for multiplanar, multi-breath-hold cardiac cine MR imaging},
 journal = {Journal of Magnetic Resonance Imaging},
 volume = {25},
 number = {5},
 year = {2007},
 issn = {},
 pages = {965 - 973},
 publisher = {},
 address = {},
 }
 
 @article{piotr_gated,
 author ={U.~E.~Aladl and G.~A.~Hurwitz and D.~Dey and D.~Levin and M.~Drangova and P.~J.~Slomka},
 title = {Automated image registration of gated cardiac single-photon emission computed tomography and magnetic resonance imaging},
 journal = {Expert Review of Cardiovascular Therapy},
 volume = {19},
 number = {3},
 year = {2004},
 issn = {},
 pages = {283 - 290},
 publisher = {},
 address = {},
 }

 @article{haber04,
 author ={E.~Haber and J.~Modersitzki},
 title = {Numerical methods for volume preserving image registration},
 journal = {Inverse Problems},
 volume = {20},
 number = {},
 year = {2004},
 issn = {},
 pages = {1621 - 1638},
 publisher = {},
 address = {},
 }
 
 @article{takao07,
 author ={H.~Takao and I.~Doi and M.~Tateno},
 title = {Evaluation of an automated system for temporal subtraction of thin-section thoracic CT},
 journal = {Br J Radiol},
 volume = {80},
 number = {},
 year = {2007},
 issn = {},
 pages = {85-89},
 publisher = {},
 address = {},
 }
 
@article{shi2000normalized,
  title={Normalized cuts and image segmentation},
  author={Shi, Jianbo and Malik, Jitendra},
  journal={IEEE Transactions on Pattern Analysis and Machine Intelligence},
  volume={22},
  number={8},
  pages={888--905},
  year={2000},
  publisher={IEEE}
}

 @article{piotr_multimodality,
 author ={P.~J.~Slomka and D.~S.~Berman and G.~Germano},
 title = {Applications and software techniques for integrated cardiac multimodality imaging},
 journal = {Expert Review of Cardiovascular Therapy},
 volume = {6},
 number = {1},
 year = {2008},
 issn = {},
 pages = {27-41},
 publisher = {},
 address = {},
 }
 
 @article{zitova2003image,
  title={{Image registration methods: a survey}},
  author={Zitova, B. and Flusser, J.},
  journal={Image and vision computing},
  volume={21},
  number={11},
  pages={977--1000},
  issn={0262-8856},
  year={2003},
  publisher={Elsevier}
}

 @article{pluim2003mutual,
  title={{Mutual-information-based registration of medical images: a survey}},
  author={Pluim, J.P.W. and Maintz, J.B.A. and Viergever, M.A.},
  journal={Medical Imaging, IEEE Trans on},
  volume={22},
  number={8},
  pages={986--1004},
  issn={0278-0062},
  year={2003},
  publisher={IEEE}
}
 
 @conference{collignon1995automated,
  title={{Automated multimodality medical image registration using information theory}},
  author={Collignon, A. and Maes, F. and Delaere, D. and Vandermeulen, D. and Suetens, P. and Marchal, G.},
  booktitle={Proc. 14th Int. Conf. Information Processing in Medical Imaging; Computational Imaging and Vision},
  volume={3},
  pages={263--274},
  year={1995}
}

 @article{viola_mi,
 author ={P.~Viola and W.~M.~Wells},
 title = {Alignment by Maximization of Mutual Information},
 journal = {International Journal of Computer Vision},
 volume = {24},
 number = {2},
 year = {1997},
 issn = {},
 pages = {137-154},
 publisher = {},
 address = {},
 }
 
 
 @article{Fitzpatrick,
 author ={J. M. Fitzpatrick and J.~B.~West and C.~R.~Maurer},
 title = {Predicting error in rigid-body point-based registration},
 journal = {IEEE Trans Medical Imaging},
 volume = {17},
 number = {},
 year = {1998},
 issn = {},
 pages = {694-702 },
 publisher = {},
 address = {},
 }
  
 @article{Christensen01,
 author ={G.~Christensen and H.~Johnson},
 title = {Consistent image registration},
 journal = {IEEE Trans Medical Imaging},
 volume = {20},
 number = {},
 year = {2001},
 issn = {},
 pages = {1384-1397 },
 publisher = {},
 address = {},
 }
 
 @article{ferencik07,
 author ={ M.~Ferencik and D.~Ropers and S.~Abbara and R.~C.~Cury and U.~Hoffmann and K.~Nieman and T.~J.~Brady and F.~Moselewski and W.~G.~Daniel and S.~Achenbach},
 title = {Diagnostic accuracy of image postprocessing methods for the detection of coronary artery stenoses by using multidetector CT},
 journal = {Radiology},
 volume = {243},
 number = {},
 year = {2007},
 issn = {},
 pages = { 696-702 },
 publisher = {},
 address = {},
 }

@article{hoh97,
 author ={C.~K.~Hoh and M.~Dahlbom and G.~Harris and Y.~Choi and R.~A.~Hawkins and M.~E.~Phelps and J.~Maddahi},
 title = {Automated iterative three-dimensional registration of positron emission tomography images},
 journal = {J Nucl Med},
 volume = {34},
 number = {},
 year = {1993},
 issn = {},
 pages = { 2009-2018 },
 publisher = {},
 address = {},
 }
 
 @article{Ferrant01,
 author ={M.~Ferrant and A.~Nabavi and B.~Macq and F.~A.~Jolesz and R.~Kikinis and and S.~K.~Warfield},
 title = {Registration of 3D intraoperative MR images of the brain using a finite-element biomechanical model},
 journal = {IEEE Trans Medical Imaging},
 volume = {20},
 number = {},
 year = {2001},
 issn = {},
 pages = {1384-1397 },
 publisher = {},
 address = {},
 }
 
@article{Bajcsy83,
 author ={R.~Bajcsy and R.~Lieberson, and M.~Reivich},
 title = {A computerized system for the elastic matching of deformed radiographic images to idealized atlas
images},
 journal = {J. Comput. Assist. Tomogr.},
 volume = {7},
 number = {4},
 year = {1983},
 issn = {},
 pages = {618-625 },
 publisher = {},
 address = {},
 }
 
@article{fischer03,
 author ={B.~Fischer and J.~Modersitzki},
 title = {Curvature based image registration},
 journal = {Journal of Mathematical Imaging and Vision},
 volume = {18},
 number = {1},
 year = {2003},
 issn = {},
 pages = {81-85 },
 publisher = {},
 address = {},
 }
@article{Lester99,
 author ={H.~Lester and S.~R.~Arridge},
 title = {A survey of hierarchical non-linear medical image registration},
 journal = {Pattern Recognition},
 volume = {32},
 number = {1},
 year = {1999},
 issn = {},
 pages = {129-149 },
 publisher = {},
 address = {},
 }
 
@article{holden08,
 author ={M.~Holden},
 title = {A Review of Geometric Transformations for Nonrigid Body Registration},
 journal = {IEEE Trans Medical Imaging},
 volume = {27},
 number = {1},
 year = {2008},
 issn = {},
 pages = {111-128 },
 publisher = {},
 address = {},
 }

@article{fischer04,
 author ={B.~Fischer and J.~Modersitzki},
 title = {A unified approach to fast image registration and a new curvature based registration technique},
 journal = {Linear Algebra and its Applications},
 volume = {23},
 number = {7},
 year = {2004},
 issn = {},
 pages = {107-124 },
 publisher = {},
 address = {},
 }

@article{liu04,
 author ={T.~Liu and D.~Shen and C.~Davatzikos},
 title = {Deformable registration of cortical structures via hybrid volumetric and surface warping},
 journal = {NeuroImage},
 volume = {22},
 number = {},
 year = {2004},
 issn = {},
 pages = {1790-1801 },
 publisher = {},
 address = {},
 }
 
@article{Sdika08,
 author ={M.~Sdika},
 title = {A Fast Nonrigid Image Registration With Constraints on the Jacobian Using Large Scale Constrained Optimization},
 journal = {IEEE Trans Medical Imaging},
 volume = {27},
 number = {2},
 year = {2008},
 issn = {},
 pages = {271-281 },
 publisher = {},
 address = {},
 }
 
 @article{kybic03,
 author ={J.~Kybic and M.~Unser},
 title = {Fast parametric elastic image registration},
 journal = {IEEE Trans Medical Imaging},
 volume = {12},
 number = {11},
 year = {2003},
 issn = {},
 pages = {1427-1442},
 publisher = {},
 address = {},
 }


@article{Leung06,
 author ={K.~K.~Leung and M.~Holden and N.~Saeed and K.~J.~Brooks and J.~B.~Buckton and A.~A.~Williams and S.~P.~Campbell and K.~Changani and D.~G.~Reid and Y.~Zhao and M.~Wilde and D.~Rueckert and J.~V.~Hajnal and D.~L.~Hill},
 title = {Automatic quantification of changes in bone in serial MR images of joints},
 journal = {IEEE Trans Medical Imaging},
 volume = {25},
 number = {12},
 year = {2006},
 issn = {},
 pages = {1617-1626 },
 publisher = {},
 address = {},
 }

@article{Rey02,
 author ={D.~Rey and G.~Subsol and H.~Delingette and N.~Ayache},
 title = {Automatic detection and segmentation of evolving processes in 3D medical images: Application to multiple sclerosis},
 journal = {Medical Image Analysis},
 volume = {6},
 number = {2},
 year = {2002},
 issn = {},
 pages = {163-179 },
 publisher = {},
 address = {},
 }
@ARTICLE{fisher02,
    author = {B.~Fischer and J.~Modersitzki},
    title = {Fast diffusion registration},
    journal = {AMS Contemporary Mathematics, Inverse Problems, Image Analysis, and Medical Imaging},
    year = {2002},
    volume = {313},
    number = {},
    pages = {117-129}
}

@ARTICLE{yezzi02,
    author = {A.~Yezzi and A.~Tsai and A.~Willsky},
    title = {A fully global approach to image segmentation via coupled curve evolution equations},
    journal = {Journal of Visual Communication and Image Representation},
    year = {2002},
    volume = {13},
    number = {},
    pages = {195-216}
}

@ARTICLE{Rueckert99,
    author = {D.~Rueckert and L.~I.~Sonoda and C.~Hayes and D.~L.~G.~Hill and M.~O.~Leach and D.~J.~Hawkes},
    title = {Nonrigid Registration Using Free-Form Deformations: Application to Breast MR Images},
    journal = {IEEE Trans. Medical Imaging},
    year = {1999},
    volume = {18},
    number = {8},
    pages = {712-721}
}

@article{Joshi00,
 author ={S.~C.~Joshi and M.~I.~Miller},
 title = {Landmark matching via large deformation diffeomorphisms},
 journal = {IEEE Trans. Image Processing},
 volume = {9},
 number = {},
 year = {2000},
 issn = {},
 pages = {1357-1370},
 publisher = {},
 address = {},
 }


@article{Beg05,
 author = {M.~Beg and M.~Miller and A.~Trouve and L.~Younes},
 title = {Computing large deformation metric mappings via geodesic flows of diffeomorphisms},
 journal = {International Journal of Computer Vision},
 volume = {61},
 number = {2},
 year = {2005},
 issn = {},
 pages = {139-157},
 publisher = {},
 address = {},
 }
 

@article{crum01,
 author ={W.~R.~Crum and R.~I.~Scahill and N.~C.~Fox},
 title = {Automated hippocampal segmentation by regional fluid registration of serial MRI: validation and application in Alzheimer's disease},
 journal = {Neuroimage},
 volume = {13},
 number = {5},
 year = {2001},
 issn = {},
 pages = {847-855 },
 publisher = {},
 address = {},
 }

@article{piotr_multi,
 author ={P.~J.~Slomka},
 title = {Software Approach to Merging Molecular with anatomic information},
 journal = {Journal Of Nuclear Medicine},
 volume = {45},
 number = {1},
 year = {2004},
 issn = {},
 pages = {36-45 },
 publisher = {},
 address = {},
 }
 
 @article{rhode2003registration,
  title={{Registration and tracking to integrate X-ray and MR images in an XMR facility}},
  author={Rhode, K.S. and Hill, D.L.G. and Edwards, P.J. and Hipwell, J. and Rueckert, D. and Sanchez-Ortiz, G. and Hegde, S. and Rahunathan, V. and Razavi, R.},
  journal={IEEE transactions on medical imaging},
  volume={22},
  number={11},
  pages={1369--1378},
  year={2003},
  publisher={New York, NY: Institute of Electrical and Electronics Engineers, c1982-}
}

@article{muhlenbruch2006global,
  title={{Global left ventricular function in cardiac CT. Evaluation of an automated 3D region-growing segmentation algorithm}},
  author={Mhlenbruch, G. and Das, M. and Hohl, C. and Wildberger, J.E. and Rinck, D. and Flohr, T.G. and Koos, R. and Knackstedt, C. and G{\\"u}nther, R.W. and Mahnken, A.H.},
  journal={European radiology},
  volume={16},
  number={5},
  pages={1117--1123},
  year={2006},
  publisher={Springer}
}


@article{Edward98,
 author ={P.~J.~Edwards and D.~L.~G.~Hill and J.~A.~Little and D.~J.~Hawkes},
 title = {A three-component deformation model for image-guided surgery },
 journal = {Medical Image Analysis},
 volume = {2},
 number = {4},
 year = {1998},
 issn = {},
 pages = {355-367	 },
 publisher = {},
 address = {},
 }
 
@article{Achenbach,
 author ={S. Achenbach},
 title = { Cardiac CT: State of the art for the detection of coronary arterial stenosis },
 journal = {Journal of Cardiovascular Computed Tomography},
 volume = {1},
 number = {1},
 year = {2007},
 issn = {},
 pages = {3-20 },
 publisher = {},
 address = {},
 }

@article{eltzschig01,
 author ={H.~K.~Eltzschig and R.~Ehlers},
 title = { Noninvasive tests in patients with stable coronary artery disease },
 journal = {N Engl J Med.},
 volume = {345},
 number = {18},
 year = {2001},
 issn = {},
 pages = {1351 },
 publisher = {},
 address = {},
 }
 
@article{Berman,
 author ={D.~S.~Berman and L.~J.~Shaw and R.~Hachamovitch and J.~D.~Friedman and D.~M.~Polk and S.~W.~Hayes and L.~E.~J.~Thomson  and G.~Germano and N.~D.~Wong and K.~Xingping and A.~Rozanski},
 title = { Comparative use of radionuclide stress testing, coronary artery calcium scanning, and noninvasive coronary angiography for diagnostic and prognostic cardiac assessment},
 journal = {Seminars in Nuclear Medicine},
 volume = {37},
 number = {1},
 year = {2007},
 issn = {},
 pages = {2-16 },
 publisher = {},
 address = {},
 }
 @inproceedings{ruiz20203d,
  title={{3D} DenseNet Ensemble in 4-Way Classification of Alzheimer’s Disease},
  author={Ruiz, Juan and Mahmud, Mufti and Modasshir, Md and Kaiser, M Shamim and Alzheimer’s Disease Neuroimaging Initiative, for the and others},
  booktitle={International Conference on Brain Informatics},
  pages={85--96},
  year={2020},
  organization={Springer}
}
 @article{CCTA,
 author ={A.~W.~Leber and A.~Becker and A.~Knez and F.~V.~Ziegler and M.~Sirol and K.~Nikolaou and B.~Ohnesorge and Z.~A.~Fayad and C.~R.~Becker and M.~Reiser and G.~Steinbeck and P.~Boekstegers},
 title = { Accuracy of 64-Slice Computed Tomography to Classify and Quantify Plaque Volumes in the Proximal Coronary System: A Comparative Study Using Intravascular Ultrasound },
 journal = {J Am Coll Cardiol.},
 volume = {47},
 number = {3},
 year = {2006},
 issn = {},
 pages = {672-677 },
 publisher = {},
 address = {},
 }
 @inproceedings{korolev2017residual,
  title={Residual and plain convolutional neural networks for 3D brain MRI classification},
  author={Korolev, Sergey and Safiullin, Amir and Belyaev, Mikhail and Dodonova, Yulia},
  booktitle={2017 IEEE 14th International Symposium on Biomedical Imaging (ISBI 2017)},
  pages={835--838},
  year={2017},
  organization={IEEE}
}

@inproceedings{lee2013semi,
  title={Semi-automatic segmentation of the tongue for 3D motion analysis with dynamic MRI},
  author={Lee, Junghoon and Woo, Jonghye and Xing, Fangxu and Murano, Emi Z and Stone, Maureen and Prince, Jerry L},
  booktitle={2013 IEEE 10th International Symposium on Biomedical Imaging},
  pages={1465--1468},
  year={2013},
  organization={IEEE}
}

@article{woo2019differentiating,
  title={Differentiating post-cancer from healthy tongue muscle coordination patterns during speech using deep learning},
  author={Woo, Jonghye and Xing, Fangxu and Prince, Jerry L and Stone, Maureen and Green, Jordan R and Goldsmith, Tessa and Reese, Timothy G and Wedeen, Van J and El Fakhri, Georges},
  journal={The Journal of the Acoustical Society of America},
  volume={145},
  number={5},
  pages={EL423--EL429},
  year={2019},
  publisher={Acoustical Society of America}
}

@inproceedings{xing2018strain,
  title={Strain map of the tongue in normal and ALS speech patterns from tagged and diffusion MRI},
  author={Xing, Fangxu and Prince, Jerry L and Stone, Maureen and Reese, Timothy G and Atassi, Nazem and Wedeen, Van J and El Fakhri, Georges and Woo, Jonghye},
  booktitle={Medical Imaging 2018: Image Processing},
  volume={10574},
  pages={1057411},
  year={2018},
  organization={International Society for Optics and Photonics}
}

@article{peng2019accurate,
  title={Accurate brain age prediction with lightweight deep neural networks},
  author={Peng, Han and Gong, Weikang and Beckmann, Christian F and Vedaldi, Andrea and Smith, Stephen M},
  journal={BioRxiv},
  year={2019},
  publisher={Cold Spring Harbor Laboratory}
}

@article{polat2019classification,
  title={Classification of pulmonary {CT} images by using hybrid {3D}-deep convolutional neural network architecture},
  author={Polat, Huseyin and Danaei Mehr, Homay},
  journal={Applied Sciences},
  volume={9},
  number={5},
  pages={940},
  year={2019},
  publisher={Multidisciplinary Digital Publishing Institute}
} 
 
@article{lee2019predicting,
  title={Predicting Alzheimer’s disease progression using multi-modal deep learning approach},
  author={Lee, Garam and Nho, Kwangsik and Kang, Byungkon and Sohn, Kyung-Ah and Kim, Dokyoon},
  journal={Scientific reports},
  volume={9},
  number={1},
  pages={1--12},
  year={2019},
  publisher={Nature Publishing Group}
}


 
@article{lee2019predicting,
  title={Predicting Alzheimer’s disease progression using multi-modal deep learning approach},
  author={Lee, Garam and Nho, Kwangsik and Kang, Byungkon and Sohn, Kyung-Ah and Kim, Dokyoon},
  journal={Scientific reports},
  volume={9},
  number={1},
  pages={1--12},
  year={2019},
  publisher={Nature Publishing Group}
}
 

 @article{CCTA1,
 author ={A.~W.~Leber and A.~Knez and A.~Becker and C.~Becker and F.~V.~Ziegler and K.~Nikolaou and C.~Rist and M.~Reiser and C.~White and G.~Steinbeck and P.~Boekstegers},
 title = { Accuracy of multidetector spiral computed tomography in identifying and differentiating
the composition of coronary atherosclerotic plaques: a comparative study with intracoronary ultrasound },
 journal = {J Am Coll Cardiol.},
 volume = {43},
 number = {7},
 year = {2004},
 issn = {},
 pages = {1241-1247 },
 publisher = {},
 address = {},
 }
 
 @article{remodeling,
 author ={S.~Achenbach and D.~Ropers and U.~Hoffmann and B.~MacNeill and U.~Baum and K.~Pohle and T.~Brady and E.~Pomerantsev and J.~Ludwig and F.~Flachskampf and S.~Wicky and I.~Jang and W.~Daniel},
 title = { Assessment of coronary remodeling in stenotic and nonstenotic coronary atherosclerotic lesions by multidetector spiral computed tomography },
 journal = {J Am Coll Cardiol.},
 volume = {43},
 number = {},
 year = {2004},
 issn = {},
 pages = {842-847 },
 publisher = {},
 address = {},
 }
 
 @article{Schmid08,
 author ={M.~Schmid and S.~Achenbach and D.~Ropers and S.~Komatsu and U.~Ropers and W.~G.~Daniel and T.~Pflederer},
 title = { Assessment of changes in non-calcified atherosclerotic plaque volume in the left main and left anterior descending coronary arteries over time by 64-slice computed tomography},
 journal = {J Am Coll Cardiol.},
 volume = {101},
 number = {},
 year = {2008},
 issn = {},
 pages = {579-584 },
 publisher = {},
 address = {},
 }
 
 
 @article{Burgstahler07,
 author ={C.~Burgstahler and A.~Reimann and T.~Beck and A.~Kuettner and D.~Baumann and M.~Heuschmid and H.~Brodoefel and C.~D.~Claussen and A.~F.~Kopp and S.~Schroeder},
 title = { Influence of a lipid-lowering therapy on calcified and noncalcified coronary plaques monitored by multislice detector computed tomography: results of the New Age II Pilot Study},
 journal = {Invest Radiol.},
 volume = {42},
 number = {},
 year = {2007},
 issn = {},
 pages = {189-95 },
 publisher = {},
 address = {},
 }
 
 
 @article{yusuf,
 author ={S.~Yusuf and S.~Reddy and S.~Ounpuu and S.~Anand},
 title = { Global burden of cardiovascular diseases: part I: general considerations,
the epidemiologic transition, risk factors, and impact of urbanization },
 journal = {Circulation},
 volume = {104},
 number = {22},
 year = {2001},
 issn = {},
 pages = {2746-2753 },
 publisher = {},
 address = {},
 }

 @article{Falk,
 author ={E.~Falk},
 title = { Pathogenesis of Atherosclerosis},
 journal = {Journal of the American College of Cardiology},
 volume = {47},
 number = {8, Supplement 1},
 year = {2006},
 issn = {},
 pages = {C7-C12 },
 publisher = {},
 address = {},
 }
 
 @article{commonwick08,
 author ={O.~Commowick, V.~Arsigny, A.~Isambert, J.~Costa, F.~Dhermain, F.~Bidault, P.~-Y.~Bondiau, N.~Ayache, and G.~Malandain},
 title = { An Efficient Locally Affine Framework for the Smooth Registration of Anatomical Structures},
 journal = {Medical Image Analysis},
 volume = {12},
 number = {4},
 year = {2008},
 issn = {},
 pages = {427-441 },
 publisher = {},
 address = {},
 }

 @article{piotr_mutual,
 author ={P.~J.~Slomka and J.~Mandel and D.~Downey and A.~Fenster},
 title = { Evaluation of voxel-based registration of 3-D power doppler ultrasound and 3-D magnetic resonance angiographic images of carotid arteries},
 journal = {Ultrasound in medicine $\&$ biology},
 volume = {27},
 number = {7},
 year = {2001},
 issn = {},
 pages = {875-892 },
 publisher = {},
 address = {},
 }

 @article{he03,
 author ={Y.~He and A.~Hamza and H.~Krim},
 title = {A generalized divergence measure for robust image registration},
 journal = {IEEE Trans. on Signal Processing},
 volume = {51},
 number = {5},
 year = {2003},
 issn = {},
 pages = {1211-1220},
 publisher = {},
 address = {},
 }
 
 @conference{rueckert2000non,
  title={{Non-rigid registration using higher-order mutual information}},
  author={Rueckert, D. and Clarkson, MJ and Hill, DLG and Hawkes, DJ},
  booktitle={Proceedings of SPIE},
  volume={3979},
  pages={438},
  year={2000}
}

@article{spall1998overview,
  title={An overview of the simultaneous perturbation method for efficient optimization},
  author={Spall, J.C.},
  journal={Johns Hopkins APL Technical Digest},
  volume={19},
  number={4},
  pages={482--492},
  year={1998},
  publisher={Citeseer}
}
@conference{russakoff2004image,
  title={{Image similarity using mutual information of regions}},
  author={Russakoff, D. and Tomasi, C. and Rohlfing, T. and Jr, C.},
  booktitle={European Conference on Computer Vision},
  pages={596--607},
  year={2004},
  publisher={Springer}
}

 @conference{pluim2000image,
  title={{Image registration by maximization of combined mutual information and gradient information}},
  author={Pluim, J. and Maintz, JB and Viergever, M.},
  booktitle={Medical Image Computing and Computer-Assisted Intervention},
  pages={103--129},
  year={2000},
  organization={Springer}
}
 
 @article{Pluim04,
 author ={J.~Pluim and J.~Maintz and M.~Viergever},
 title = {f-information measures in medical image registration},
 journal = {IEEE Trans Medical Imaging},
 volume = {23},
 number = {12},
 year = {2004},
 issn = {},
 pages = {1508-1516},
 publisher = {},
 address = {},
 }
 
 @ARTICLE{Rohlfing03,
    author = {T.~Rohlfing and C.~R.~Maurer and D.~A.~Bluemke and M.~A.~Jacobs},
    title = {Volume-preserving nonrigid registration of mr breast images using free-form deformation with an incompressibility constraint},
    journal = {IEEE Trans Medical Imaging},
    year = {2003},
    volume = {22},
    pages = {730--741}
}

@ARTICLE{CTCA,
    author = {S.~Achenbach},
    title = {Computed Tomography Coronary Angiography},
    journal = {J Am Coll Cardiol},
    year = {2006},
    volume = {48},
    pages = {1919-1928}
}

@ARTICLE{Hartkens03,
    author = {T.~Hartkens and D.~L.~G.~Hill and A.~D.~Castellano-Smith and C.~R.~Maurer and A.~J.~Martin and W.~A.~Hall and H.~Liu and C.~L.~Truwit},
    title = {Measurement and analysis of brain deformation during neurosurgery},
    journal = {IEEE Trans Medical Imaging},
    year = {2003},
    volume = {22},
    number = {1},
    pages = {82-92}
}

@ARTICLE{wang05_demons,
    author = {H.~Wang and L.~Dong and J.~O'Daniel and R.~Mohan and A.~S.~Garden and K.~K.~Ang and D.~A.~Kuban and M.~Bonnen and J.~Y.~Chang and R.~Cheung},
    title = {Validation of an accelerated 'demons' algorithm for deformable image registration in radiation therapy},
    journal = {Phys Med Biol},
    year = {2005},
    volume = {50},
    number = {},
    pages = {2887-2905}
}

@ARTICLE{piotr_review,
    author = {P.~J.~Slomka and R.~P.~Baum},
    title = {Multimodality image registration with software: state-of-the-art},
    journal = {Eur J Nucl Med Mol Imaging},
    year = {2008},
    volume = {in press},
    number = {},
    pages = {}
}

@ARTICLE{damini,
    author = { D.~Dey and C.~J.~Lee and M.~Ohba and A.~Gutstein and P.~J.~Slomka and V.~Cheng and Y.~Suzuki and S.~Suzuki and A.~Wolak and L.~L~Meunier and L.~E.~J.~Thomson and I.~Cohen and J.~D.~Friedman and G.~Germano and D.~S.~Berman},
    title = {Image quality and artifacts in coronary CT angiography with dual-source CT: Initial clinical experience},
    journal = {Journal of Cardiovascular Computed Tomography},
    year = {2008},
    volume = {2},
    number = {},
    pages = {105-114}
}

@ARTICLE{Shi07,
    author = { J.~Shi and B.~Sahiner and H.~P.~Chan and L.~Hadjiiski and C.~Zhou and P.~N.~Cascade and N.~Bogot and E.~A.~Kazerooni and Y.~T.~Wu and J.~Wei},
    title = {Pulmonary nodule registration in serial CT scans based on rib anatomy and nodule template matching},
    journal = {Med Phys},
    year = {2007},
    volume = {34},
    number = {},
    pages = {1336-1347}
}
@ARTICLE{Mackie03,
    author = { T.~R.~Mackie and J.~Kapatoes and K.~Ruchala and W.~Lu and C.~Wu and G.~Olivera and L.~Forrest and W.~Tome and J.~Welsh and R.~Jeraj and P.~Harari and P.~Reckwerdt and B.~Paliwal and M.~Ritter and H.~Keller and J.~Fowler and M.~Mehta},
    title = {Image guidance for precise conformal radiotherapy},
    journal = {Int J Radiat Oncol Biol Phys},
    year = {2003},
    volume = {56},
    number = {},
    pages = {89-105}
}

@article{Ma"kela"03,
 author ={T.~Ma"kela" and Q.~C.~Pham and P.~Clarysse and J.~Nenonen and J.~Lo"tjo"nen and O.~Sipila" and H.~Ha"nninen and K.~Lauerma and J.~Knuuti and  T.~Katila and I.~E.~Magnin},
 title = { A 3-D model-based registration approach for the PET, MR and MCG cardiac data fusion },
 journal = {Medical Image Analysis},
 volume = {7},
 number = {},
 year = {2003},
 issn = {},
 pages = {377-389 },
 publisher = {Elsevier},
 address = {},
 }

@inproceedings{Collins94,
  author =     {D.~Collins and T.~Peters and A.~Evans},
  title =      {Automated 3D nonlinear deformation procedure for determination of gross morphometric variability in human brain},
  booktitle =  {SPIE},
  address =    {},
  month =      {},
  year =       {1994},
  pages =      {180-190}
}

@article{woo2012reconstruction,
  title={Reconstruction of High Resolution Tongue Volumes from {MRI}},
  author={Woo, J. and Murano, E. and Stone, M. and Prince, J.},
	journal = {IEEE Transactions on Biomedical Engineering},
  year={2012},
	volume={59},
	number={12},
	pages={3511-3524},
	publisher={IEEE}
}

@article{liu2012incompressible,
  title={Incompressible Deformation Estimation Algorithm (IDEA) From Tagged {MR} Images},
  author={Liu, X. and Abd-Elmoniem, K.Z. and Stone, M. and Murano, E.Z. and Zhuo, J. and Gullapalli, R.P. and Prince, J.L.},
  journal={IEEE Transactions on Medical Imaging},
  volume={31},
  number={2},
  pages={326--340},
  year={2012},
  publisher={IEEE}
}

@inproceedings{nikos_isbi,
  author =     {N.~Paragios},
  title =      {Variational methods and partial differential equations in cardiac image analysis},
  booktitle =  {ISBI},
  address =    {},
  month =      {},
  year =       {2004},
  pages =      {}
}

@inproceedings{xing_isbi,
  author =     {F. Xing and J. Lee and E. Murano and J. Woo and M. Stone and J. L. Prince},
  title =      {{MRI} Analysis of 3D Normal and Post-Glossectomy Tongue Motion in Speech},
  booktitle =  {IEEE ISBI},
  address =    {},
  month =      {},
  year =       {2013},
  pages =      {}
}

@inproceedings{amin06,
  author =     {A.~Katouzian and A.~Prakash and E.~Konofagou},
  title =      {A New Automated Technique for left- and right-ventricle segmentation in magnetic resonance imaging},
  booktitle =  {EMBS},
  address =    {},
  month =      {Aug.},
  year =       {2006},
  pages =      {}
}

@article{anonymous,
 author ={blind review },
 title = {blind review},
 journal = {blind journal},
 volume = {},
 number = {},
 year = {},
 issn = {},
 pages = {},
 publisher = {},
 address = {},
 }

@article{Szekely96,
 author ={G.~Szekely and A.~Kelemen and C.~Brechbuhler and G.~Gerig },
 title = {Segmentation of 2-D and 3-D objects from MRI volume data using constrained elastic deformations of flexible Fourier contour and surface models},
 journal = {Medical Image Analysis},
 volume = {1},
 number = {1},
 year = {1996},
 issn = {},
 pages = {19--34},
 publisher = {},
 address = {},
 }

@article{Montillo02,
 author ={A.~Montillo and D.~Metaxas and L.~Axel},
 title = { Automated Segmentation of the Left and Right Ventricles in 4D Cardiac SPAMM Images},
 journal = {MICCAI 2002. LNCS},
 volume = {2488},
 number = {},
 year = {2002},
 issn = {},
 pages = {620--633},
 publisher = {Springer},
 address = {},
 }

@article{nessaiver2003magnitude,
  title={Magnitude image {CSPAMM} reconstruction ({MICSR})},
  author={NessAiver, Moriel and Prince, Jerry L},
  journal={Magnetic resonance in medicine},
  volume={50},
  number={2},
  pages={331--342},
  year={2003},
  publisher={Wiley Online Library}
}

@article{guetter07,
 author ={C.~Guetter and M.~Wacker and C.~Xu and J.~Hornegger},
 title = { Registration of Cardiac SPECT/CT Data Through Weighted Intensity Co-occurrence Priors},
 journal = {MICCAI, LNCS},
 volume = {4791},
 number = {},
 year = {2007},
 issn = {},
 pages = {},
 publisher = {Springer},
 address = {},
 }

@article{chen2020pixelhop,
  title={Pixelhop: A successive subspace learning ({SSL}) method for object recognition},
  author={Chen, Yueru and Kuo, C-C Jay},
  journal={Journal of Visual Communication and Image Representation},
  pages={102749},
  year={2020},
  publisher={Elsevier}
}
@article{kuo2019interpretable,
  title={Interpretable convolutional neural networks via feedforward design},
  author={Kuo, C-C Jay and Zhang, Min and Li, Siyang and Duan, Jiali and Chen, Yueru},
  journal={Journal of Visual Communication and Image Representation},
  volume={60},
  pages={346--359},
  year={2019},
  publisher={Elsevier}
}
@article{cootes95,
 author ={T.~F.~Cootes and C.~J.~Taylor and D.~H.~Cooper and J.~Graham},
 title = {Active Shape Models-Their Training and Application},
 journal = {Computer Vision and Image Understanding},
 volume = {61},
 number = {1},
 year = {1995},
 issn = {},
 pages = {38--59},
 publisher = {},
 address = {},
 }
 @article{chen2020pixelhop++,
  title={PixelHop++: A Small Successive-Subspace-Learning-Based ({SSL}-based) Model for Image Classification},
  author={Chen, Yueru and Rouhsedaghat, Mozhdeh and You, Suya and Rao, Raghuveer and Kuo, C-C Jay},
  journal={arXiv preprint arXiv:2002.03141},
  year={2020}
}
@article{angelini05,
 author ={E.~Angelini and S.~Homma and G.~Pearson and J.~Holmes and A.~Laine},
 title = {Segmentation of real-time three-dimensional ultrasound for quantification of ventricular function: A clinical study on right and left ventricles},
 journal = {Ultrasound in Medicine and Biology},
 volume = {31},
 number = {},
 year = {2005},
 issn = {},
 pages = {1143--1158},
 publisher = {},
 address = {},
 }
 
@article{cremers06,
 author ={D.~Cremers and S.~J.~Osher and S.~Soatto},
 title = {Kernel Density Estimation and Intrinsic Alignment for Shape priors in level set segmentation},
 journal = {International Journal of Computer Vision},
 volume = {69},
 number = {3},
 year = {2006},
 issn = {},
 pages = {},
 publisher = {},
 address = {},
 }
 
 
 
 
 
 
 
 
 
 
 
 
 
 
 
 
 
 
 
 
 
@article{ji20123d,
  title={{3D} convolutional neural networks for human action recognition},
  author={Ji, Shuiwang and Xu, Wei and Yang, Ming and Yu, Kai},
  journal={IEEE transactions on pattern analysis and machine intelligence},
  volume={35},
  number={1},
  pages={221--231},
  year={2012},
  publisher={IEEE}
}
@article{Rousson04,
 author ={M.~Rousson and N.~Paragios and R.~Deriche},
 title = {Implicit Active Shape Models for 3D Segmentation in MRI Imaging},
 journal = {MICCAI 2004. LNCS},
 volume = {2217},
 number = {},
 year = {2007},
 issn = {},
 pages = {209--216},
 publisher = {Springer},
 address = {},
 }
 
 
@article{mumford89,
 author ={D.~Mumford and J.~Shah},
 title = {Optimal approximation by piecewise smooth functions and associated variational problems},
 journal = {Commun. Pure Appl. Math},
 volume = {42},
 number = {},
 year = {1989},
 issn = {},
 pages = {577-685},
 publisher = {},
 address = {},
 }
 
@inproceedings{leventon00,
  author =     {M.~Leventon and W.~Grimson and O.~Faugeras},
  title =      {Statistical Shape Influence in Geodesic Active Contours},
  booktitle =  {cvpr},
  address =    {},
  month =      {},
  year =       {2000},
  pages =      {316--323}
}

@article{stacs05,
 author ={C.~Pluempitiwiriyawej and J.~Moura and Y.-J.~L~Wu and C.~Ho},
 title = {STACS: new active contour scheme for cardiac MR image segmentation},
 journal = {IEEE Trans Medical Imaging},
 volume = {24},
 number = {5},
 year = {2005},
 issn = {},
 pages = {593-603},
 publisher = {},
 address = {},
 }

@article{tsai03,
 author ={A.~Tsai and A.~Yezzi and W.~Wells and C.~Tempany and D.~Tucker and A.~Fan and W.~E.~ Grimson and A.~Willsky},
 title = { A Shape-Based Approach to the Segmentation of Medical Imagery Using Level Sets},
 journal = {IEEE Trans Medical Imaging},
 volume = {22},
 number = {2},
 year = {2003},
 issn = {},
 pages = {137--154},
 publisher = {},
 address = {},
 }

@article{ mitchell01,
  author = {S.~Mitchell and B.~Lelieveldt and R.~van der Geest and H.~Bosch and J.~
   Reiber and M.~Sonka},
  title = {Multistage hybrid active appearance model matching: segmentation of left
    and right ventricles in cardiac MR images},
  volume = {20},
  number = {5},
	year = {May 2001},
 issn = {},
 pages = {415--423},
	publisher = {},
 	address = {},
}
@article{nikos03,
 author ={Nikos Paragios},
 title = { A Level Set Approach for Shape-Driven Segmentation and Tracking of the Left Ventricle},
 journal = {IEEE Trans Medical Imaging},
 volume = {22},
 number = {6},
 year = {2003},
 issn = {},
 pages = {773--776},
 publisher = {},
 address = {},
 }
 
@article{Timo08,
 author ={Timo Kohlberger and Gareth Funka-Lea and Vladimir Desh},
 title = { Soft level set coupling for LV segmentation in gated perfusion SPECT},
 journal = {MICCAI 2007. LNCS},
 volume = {10},
 number = {1},
 year = {2007},
 issn = {},
 pages = {327--334},
 publisher = {Springer},
 address = {},
 }
 
@article{frangi01,
 author = {A.~F.~Frangi and W.~J.~Niessen and M.~A.~ Viergever},
 title = { Three-dimensional Modeling for Functional Analysis of Cardiacimages, a Review},
 journal = {IEEE Trans on Medical Imaging},
 volume = {20},
 number = {1},
 year = {2001},
 issn = {},
 pages = {2--26},
 publisher = {},
 address = {},
 }

@article{Frangi_motion,
 author = {A.~F.~Frangi and D.~Rueckert and J.~A.~Schnabel},
 title = { Automatic construction of multiple-object three-dimensional statistical shape models: Application
to cardiac modeling},
 journal = {IEEE Trans Medical Imaging},
 volume = {21},
 number = {9},
 year = {2001},
 issn = {},
 pages = {1151-1166},
 publisher = {},
 address = {},
 }

@article{paragios02,
 author = {Nikos Paragios},
 title = {A Variational Approach For the Segmentation of the Left Ventricle in Cardiac Image Analysis},
 journal = {International Journal of Computer Vision},
 volume = {50},
 number = {3},
 year = {2002},
 issn = {},
 pages = {345--362},
 publisher = {Kluwer Academic Publishers},
 address = {},
 }

@book{book_Modersitzki,
  author = "J~Modersitzki",
  title = "Numerical Methods for Image Registration (Numerical Mathematics and Scientific Computation)",
  address =	"New York",
  publisher = "Oxford University Press",
  year = "2004"
  }

@book{book_rohr,
  author = "K.~Rohr",
  title = "Landmark-Based Image Analysis: Using Geometric and Intensity
Models",
  address =	"Boston, MA",
  publisher = "Kluwer",
  year = "2001"
  }


@book{dryden,
  author = "I.~L.~Dryden and K.~V.~Mardia",
  title = "Statistical Shape Analysis",
  address =	"New York",
  publisher = "Wiley",
  year = "1998"
  }

@book{shung05,
  author = "K.~K.~Shung",
  title = "Diagnostic Ultrasound: Imaging and Blood Flow Measurements",
  address =	"Boca Raton, FL",
  publisher = "Francis Taylor: CRC Press",
  year = "2005"
  }

@article{Herlin92,
 author = {I.~Herlin and N.~Ayache},
 title = {Features extraction and analysis methods for sequences of ultrasound images},
 journal = {Image and Vision Computing},
 volume = {10},
 number = {10},
 year = {1992},
 issn = {},
 pages = {673--682},
 publisher = {},
 address = {},
 }
 
@article{chalana96,
 author = {V.~Chalana and D.~Linker and D.~Haynor and Y.~Kim},
 title = {A multiple active contour model for cardiac boundary detection on echocardiographic sequences},
 journal = {IEEE Trans Medical Imaging},
 volume = {15},
 number = {3},
 year = {1996},
 issn = {},
 pages = {290--298},
 publisher = {},
 address = {},
 }
 
@article{giachetti98,
 author = {A.~Giachetti},
 title = {On-line analysis of echocardiographic image sequences},
 journal = {Medical Image Analysis},
 volume = {2},
 number = {3},
 year = {1998},
 issn = {},
 pages = {261--284},
 publisher = {},
 address = {},
 }

@article{horn81,
 author = {B.~Horn and B.~Schunck},
 title = {Determining optical flow},
 journal = {Artificial Intelligence},
 volume = {17},
 number = {},
 year = {1981},
 issn = {},
 pages = {185--203},
 publisher = {},
 address = {},
 }

@article{vemuri03,
 author = {B.~C.~Vemuri and J.~Ye and C.~M.~Leonard},
 title = {Image registration via level-set motion: applications to atals-based segmentation},
 journal = {Medical Image Analysis},
 volume = {7},
 number = {},
 year = {2003},
 issn = {},
 pages = {1-20},
 publisher = {},
 address = {},
 }


@phdthesis{mellor_thesis,
  author =	 "M.~Mellor",
  title =	 "Phase methods for non-rigid medical image registration",
  school =	 "Oxford University",
  address =	 "",
  month =	 "",
  year =	 "2004"
}

@phdthesis{mulet_thesis,
  author =	 "M.~Mulet-Parada",
  title =	 "Phase methods for non-rigid medical image registration",
  school =	 "Oxford University",
  address =	 "",
  month =	 "",
  year =	 "2004"
}

@article{Bruhn05,
 author = {A.~Bruhn and J.~Weickert and C.~Feddern and T.~Kohlberger and C.~Schnorr},
 title = { Variational optical flow computation in real time},
 journal = {IEEE Trans Image Processing},
 volume = {14},
 number = {},
 year = {2005},
 issn = {},
 pages = {608- 615},
 publisher = {},
 address = {},
 }

@article{Makela02,
 author = {T.~Makela and P.~Clarysse and O.~Sipila and N.~Pauna and Q.~C.~Pham and T.~Katila and I.~E.~Magnin},
 title = {A Review of Cardiac Image Registration Methods},
 journal = {IEEE Trans Medical Imaging},
 volume = {21},
 number = {9},
 year = {2002},
 issn = {},
 pages = {1011-1021},
 publisher = {},
 address = {},
 }
 
 @article{rohlfing2006transformation,
  title={{Transformation model and constraints cause bias in statistics on deformation fields}},
  author={Rohlfing, T.},
  journal={MICCAI},
  volume={4190},
  pages={207-214},
  year={2006},
  publisher={Springer}
}
@PhDThesis{ john_phd,
author = {J. Ashburner},
title = {Computational Neuroanatomy},
school = {University College London},
year = {2000},
keyword = {spatial,registration,normalisation},
url = {/spm/doc/theses/john/} 
}


@INPROCEEDINGS{vincente06,
  author = {V.~Grau and H.~Becher and J.~A.~Noble} ,
  title = {Phase-Based Registration of Multi-view Real-Time Three-Dimensional Echocardiographic Sequences} ,
  editor = {} ,
  volume = {} ,
  pages = {612--619} ,
  month = {} ,
  year = {2006} ,
  booktitle = {MICCAI} ,
  address = {} ,
  publisher = {Springer} ,
  series = {LNCS} ,
  }
  
@article{demons96,
 author = {J.~P.~Thirion},
 title = {Image matching as a diffusion process: an analogy with Maxwell's demons},
 journal = {Medical Image Analysis},
 volume = {2},
 number = {3},
 year = {1998},
 issn = {},
 pages = {243-260},
 publisher = {},
 address = {},
 }
 
 
@article{piotr04,
 author = {P.~J.~Slomka},
 title = {Software Approach to Merging Molecular with Anatomic Information},
 journal = {Journal of Nuclear Medicine},
 volume = {45},
 number = {1},
 year = {2004},
 issn = {},
 pages = {36-45},
  publisher = {},
 address = {},
 }

@article{Pitiot06,
 author = {A.~Pitiot and E.~Bardinet and P.~M.~Thompson and G.~Malandain},
 title = {Piecewise affine registration of biological images for volume reconstruction},
 journal = {Medical Image Analysis},
 volume = {10},
 number = {3},
 year = {2006},
 issn = {},
 pages = {465-483},
  publisher = {Elsevier},
 address = {},
 }
@article{woo2015high,
  title={A high-resolution atlas and statistical model of the vocal tract from structural {MRI}},
  author={Woo, Jonghye and Lee, Junghoon and Murano, Emi Z and Xing, Fangxu and Al-Talib, Meena and Stone, Maureen and Prince, Jerry L},
  journal={Computer Methods in Biomechanics and Biomedical Engineering: Imaging \& Visualization},
  volume={3},
  number={1},
  pages={47--60},
  year={2015},
  publisher={Taylor \& Francis}
}
@article{JWoo08,
 author = {J.~Woo and B.-W.~Hong and S.~Kumar and I.~Basu Ray and C.-C.~Jay Kuo},
 title = {Multimodal Data Integration for Computer-Aided Ablation of Atrial Fibrillation},
 journal = {Journal of Biomedicine and Biotechnology},
 volume = {},
 number = {},
 year = {2008},
 issn = {},
 pages = {},
  publisher = {Hindawi},
 address = {},
 }

@book{nelson90,
  author = "T.~R.~Nelson and D.~B.~Downay and D.~H.~Pretorius and A.~Fenster",
  title = "Three-Dimensional Ultrasound",
  address =	"Philadelphia, PA",
  publisher = "Lippincott Williams $&$ Wilkins",
  year = "1990"
  }
@article{fan2020interpretability,
  title={On interpretability of artificial neural networks},
  author={Fan, Fenglei and Xiong, Jinjun and Wang, Ge},
  journal={arXiv preprint arXiv:2001.02522},
  year={2020}
}
@book{Shung92,
  author = "K.~K.~Shung and M.~B.~Smith and B.~M.~W.~Tsui",
  title = "Principles of Medical Imaging",
  address =	"San Diego, CA",
  publisher = "Academic",
  year = "1992"
  }

@article{JWoo07,
 author = {J.~Woo and B.-W.~Hong and S.~Kumar and I.~Basu Ray and C.-C.~Jay Kuo},
 title = {Multi-modal Data Integration for Computer-Aided Ablation of Atrial Fibrillation},
 journal = {Journal of Biomedicine and Biotechnology},
 volume = {},
 number = {},
 year = {2007},
 issn = {},
 pages = {},
  publisher = {Hindawi},
 address = {},
 }

@article{Boukerroui04,
 author = {D.~Boukerroui and A.~Noble and M.~Brady},
 title = { On the Choice of Band-Pass Quadrature Filters},
 journal = {Journal of Mathematical Imaging and Vision},
 volume = {21},
 number = {1},
 year = {2004},
 issn = {},
 pages = {53--80},
  publisher = {Springer},
 address = {},
 }
 
@article{tps,
author = {F.L. Bookstein},
title = {Principal Warps: Thin-Plate Splines and the Decomposition of Deformations},
journal ={IEEE Transactions on Pattern Analysis and Machine Intelligence},
volume = {11},
number = {6},
issn = {},
year = {1989},
pages = {},
doi = {http://doi.ieeecomputersociety.org/10.1109/34.24792},
publisher = {IEEE Computer Society},
address = {Los Alamitos, CA, USA},
}
 
 @article{Rohr01 ,
 author = {K.~Rohr and H.S.~Spengel et al.},
 title = {Landmark-based elastic registration using approximating thin-plate splines},
 journal = {IEEE Trans Medical Imaging},
 volume = {20},
 number = {6},
 year = {2001},
 pages = {526--534},
 }
@article{morron87,
 author = {M. C. Morrone and R. A. Owens},
 title = {Feature detection from local energy},
 journal = {Pattern Recogn. Lett.},
 volume = {6},
 number = {5},
 year = {1987},
 issn = {0167-8655},
 pages = {303--313},
 doi = {http://dx.doi.org/10.1016/0167-8655(87)90013-4},
 publisher = {Elsevier Science Inc.},
 address = {New York, NY, USA},
 }
@INPROCEEDINGS{Brox04,
  author = {T. Brox and A. Bruhn and N. Papenberg and J. Weickert} ,
  title = {High accuracy optical flow estimation based on a theory for warping} ,
  editor = {} ,
  volume = {3024} ,
  pages = {25--36} ,
  month = {May} ,
  year = {2004} ,
  booktitle = {European Conference on Computer Vision} ,
  address = {Prague, Czech Republic} ,
  publisher = {Springer} ,
  series = {LNCS} ,
}
@inproceedings{felsberg00,
    author = "M.~Felsberg and G.~Sommer",
    title = "A New Extension of Linear Signal Processing for Estimating Local Properties and Detecting Features",
    booktitle = "{DAGM}",
    pages = "195--202",
    year = "2000"
    }
@INPROCEEDINGS{mulet98,
  author = {M.~Mulet-Parada and A.~Noble} ,
  title = {2D+T Acoustic Boundary Detection in Echocardiography} ,
  editor = {} ,
  volume = {1496} ,
  pages = {806--813} ,
  month = {} ,
  year = {1998} ,
  booktitle = {MICCAI} ,
  address = {} ,
  publisher = {Springer} ,
  series = {LNCS} ,
  }
@INPROCEEDINGS{Foroughi05,
  author = {P.~Foroughi and P.~Abolmaesumi} ,
  title = {Elastic Registration of 3D Ultrasound Images} ,
  editor = {} ,
  volume = {3749} ,
  pages = {83--90} ,
  month = {} ,
  year = {2005} ,
  booktitle = {MICCAI} ,
  address = {} ,
  publisher = {Springer} ,
  series = {LNCS} ,
}
@INPROCEEDINGS{mellor04,
  author = {M.~Mellor and M.~Brady} ,
  title = {Non-rigid Multimodal Image Registration Using Local Phase} ,
  editor = {} ,
  volume = {3216} ,
  pages = {789--796} ,
  month = {} ,
  year = {2005} ,
  booktitle = {MICCAI} ,
  address = {} ,
  publisher = {Springer} ,
  series = {LNCS} ,
}
@INPROCEEDINGS{Zikic06,
  author = {D.~Zikic and W.~Wein and A.~Khamene and D.~Clevert and N.~Navab} ,
  title = {Fast Deformable Registration of 3D-Ultrasound Data Using a Variational Approach} ,
  editor = {} ,
  volume = {3216} ,
  pages = {915-923} ,
  month = {} ,
  year = {2006} ,
  booktitle = {MICCAI} ,
  address = {} ,
  publisher = {Springer} ,
  series = {LNCS} ,
}
@Article{Unser05,
  author =	 "M.~J.~Ledesma-Carbayo and J.~Kybic and M.~Desco and et al.",
  title =	 "Spatio-Temporal Nonrigid Registration for Ultrasound Cardiac Motion Estimation",
  journal =	 "IEEE Trans Medical Imaging",
  year =	 2005,
  volume =	 24,
  number =	 9,
  pages =	 	"1113-1126",
  month =	 "September"
}

@Article{afib0,
  author =	 "D. P.~Zipes and H. J. J.~Wellens",
  title =	 "What have we learned about cardiac arrhythmias?",
  journal =	 "Circulation",
  year =	 2000,
  volume =	 102,
  number =	 4,
  pages =	 IV52-7,
  month =	 "November"
}
@Article{afib1,
  author =	 "I. Basu Ray and E.K. Heist",
  title =	 "Treating atrial fibrillation. What is the consensus now?",
  journal =	 "Postgraduate medicine",
  year =	 2005,
  volume =	 118,
  number =	 4,
  month =	 "October"
}

@Article{afib2,
  author =	 "C. Pappone and S. Rosanio and G. Orte and et al.",
  title =	 "Circumferential Radiofrequency Ablation of Pulmonary Vein Ostia",
  journal =	 "circulation",
  year =	 2000,
  volume =	 102,
  pages =	 "2619-2628",
	month =	 "November"
}
@book{itk,
  author = "L.~Ibanez and W.~Schroeder and L.~Ng and J.~Cates",
  title = "The ITK Software Guide: The Insight Segmentation and Registration Toolkit",
  address =	"",
  publisher = "Kitware",
  year = "2003",
  }
@Article{afib3,
  author =	 "E. Heist and J. Chevalier and G. Holmvang and et al. ",
  title =	 " Factors affecting error in integration of electroanatomic mapping with CT and MR imaging during catheter ablation of atrial fibrillation",
  journal =	 "Journal of Interventional Cardiac Electrophysiology",
  year =	 2006,
  volume =	 17,
  number =	 1,
  pages =	 "21-27",
	month =	 "October"
}

@article{JDong1,
author = {Dong, Jun and Calkins, Hugh and Solomon, Stephen B. and Lai, Shenghan and Dalal, Darshan and Lardo, Al and Brem, Erez and Preiss, Assaf and Berger, Ronald D. and Halperin, Henry and Dickfeld, Timm},
title = {{Integrated Electroanatomic Mapping With Three-Dimensional Computed Tomographic Images for Real-Time Guided Ablations}},
journal = {Circulation},
volume = {113},
number = {2},
pages = {186-194},
year = {2006},
}

@Article{boston,
  author =	 "S.~Yonggang and K. W.~Clem ",
  title =	 " Shape Reconstruction From Unorganized Points With A Data-Driven Level Set Method",
  journal =	 "IEEE International Conference on Acoustics, Speech, and Signal Processing, 2004. Proceedings. (ICASSP '04)",
  year =	 2004,
  volume =	 3,
  pages =	 "13-16 ",
}
@Article{hongkai1,
  author = "H.~Zhao and S.~Osher and R.~Fedkiw",
  title = "Fast Surface Reconstruction Using the Level Set Method",
  journal = "1st IEEE Workshop on Variational and Level Set Methods,
    8th ICCV, Vancouver",
  year = "2001",
  pages =	 "194-202"
	  }
@Article{chuang96,
  author = "C.-H.~Chuang and C.-C.~Jay Kuo",
  title = "A wavelet descriptor of planar curves: theory and applications",
  journal = "IEEE Trans. on Image Processing",
  year = "1996",
  volume ="5",
  number =	 1,
  pages =	 "56-70"
	  }

@Article{ zhao96variational,
  author = "H. Zhao and T. Chan and B. Merriman and S. Osher",
  title = "A Variational Level Set Approach to Multiphase Motion",
  journal = "J. Comput. Phys.",
  year = "1996",
  volume ="127",
  year = "1996",
  pages = "179--195"
 }
  
@Article{parametric1,
  author =	 "N.~Amenta and M.~Bern ",
  title =	 " Surface Reconstruction by Voronoi Filtering",
  journal =	 "Discrete and Computational Geometry",
  year =	 1999 ,
  volume =	 22,
  number =	 4,
  pages =	 "481-504 "
}
@inproceedings{parametric2,
 author = {H.~Edelsbrunner},
 title = {Shape Reconstruction with Delaunay Complex},
 booktitle = {LATIN '98: Proceedings of the Third Latin American Symposium on Theoretical Informatics},
 year = {1998},
 isbn = {3-540-64275-7},
 pages = {119--132},
 publisher = {Springer-Verlag},
 address = {London, UK},
 }
 
@book{SethianBook98,
  author = "J.A.~Sethian",
  title = "Level Set Methods and Fast Marching Methods: Evolving Interfaces in Computational
    Geometry",
  publisher = "Cambridge University Press",
  year = "1998"
  }
  
 @ARTICLE{ITKSNAP,
  author = {Yushkevich, P. A. and Piven, J. and Cody, H. and Ho, S. and Gee, J. C. and Gerig, G.},
  title = {User-Guided Level Set Segmentation of Anatomical Structures with {ITK-SNAP}},
  journal = {Insight Jounral},
  year = {2005},
  volume = {1},
  note = {Special Issue on ISC/NA-MIC/MICCAI Workshop on Open-Source Software},
  owner = {Paul Yushkevich},
}

@book{nurbs,
  author =	 "D.F.~Rogers",
  title =	 "An Introduction to NURBS: With Historic Perspective",
  address =	 "San Francisco, CA",
  publisher =	 "Morgan Kaufmann Publisher Inc.",
  year =	 2001
}

@book{SCD2,
  author =	 "D.~Zipes and J.~Jalife",
  title =	 "Cardiac electrophysiology: from cell to bedside",
  address =	 "Philadelphia, Pa.",
  publisher =	 "W B SAUNDERS COMPANY",
  edition =	 "4th",
  year =	 2004
}
%E. Schmidt and A. d'Avila and C. Houghtaling and R. Chan and J. Ruskin",
@Article{vivek1,
  author =	 "V.~Reddy and Z.~Malchano and G.~Holmvang and et al.",
  title =	 "Integration of cardiac magnetic resonance imaging with three-dimensional electroanatomic mapping to guide left ventricular catheter manipulation: feasibility in a porcine model of healed myocardial infarction",
  journal =	 "J Am Coll Cardiol",
  year =	 2004,
  volume =	 44,
  number =	 11,
  pages =	 "2202-2213",
  month =	 ""
}
@mastersthesis{vivek2,
  author =	 "Z.~Malchano",
  title =	 "Image Guidance in Cardiac Electrophysiology",
  school =	 "Massachusette Institute of Technology",
  address =	 "Boston, MA",
  month =	 "June",
  year =	 "2006"
}
@article{ osher88fronts,
    author = "S.~Osher and J. A.~Sethian",
    title = "Fronts Propagating with Curvature-Dependent Speed: Algorithms Based on {H}amilton-{J}acobi Formulations",
    journal = "Journal of Computational Physics",
    volume = "79",
    pages = "12--49",
    year = "1988",
    url = "citeseer.ist.psu.edu/osher88fronts.html" }
    
@article{ hoppe,
    author = "H.~Hoppe and T.~DeRose and T.~Duchamp and J.~McDonald and W.~Stuetzle",
    title = "Surface reconstruction from unorganized points",
    journal = "Computer Graphics",
    volume = "26",
    number = "2",
    pages = "71--78",
    year = "1992",
    url = "citeseer.ist.psu.edu/article/hoppe92surface.html" }

@article{Chan01,
    author = {T.~F.~Chan and L.~A.~Vese},
    title = {Active contours without edges},
    journal = IEEE_J_IP,
    volume = 10,
    number = 2,
    pages = {266--277},
    year = 2001,
    month =	 Feb
    }
@Article{ active1,
    author = "V. Caselles and R. Kimmel and G. Sapiro",
    title = "Geodesic Active Contours",
    journal = "{International Journal of Computer Vision}",
    year = 1997,
	  volume =	 22,
  	number =	 1,
    pages = " 61-79",
	  month =	 ""
}

@inproceedings{Woo07,
  author =     "J.~Woo and B.W.~Hong and S.~Kumar and I.~Basu Ray and C.-C.~Jay Kuo",
  title =      {Joint Reconstruction and Registration Using Level Sets: Application to the Computer-Aided Ablation of Atrial Fibrillation},
  booktitle =  {International Conference Frontiers in the Convergence of Bioscience and Information Technologies},
  address =    {Jeju, Korea},
  month =      {Oct},
  year =       {2007}
}

@Article{active2,
  author =	 "M. Kass and A. Witkin and D. Terzopoulos",
  title =	 "Snakes: Active contour models",
  journal =	 "International Journal of Computer Vision",
  year =	 1998,
  volume =	 1,
  number =	 4,
  pages =	 " 321-331",
  month =	 ""
}

@book{level1,
  author =	 "J.A. Sethian",
  title =	 "Level Set Methods and Fast Marching Methods",
  address =	 "Cambridge",
  publisher =	 "Cambridge University Press",
  edition =	 "",
  year =	 1999
}

@inproceedings{level2,
  author =	 "E. Angelini and Y. Jin and A. Laine",
  title =	 "State-of-the-Art of Levelset Methods in Segmentation and Registration of Medical Imaging Modalities",
  booktitle =	 "Handbook of Biomedical Image Analysis- Registration Models:",
  organization = "",
  address =	 "",
  publisher =	 "Kluwer Academic/ Plenum Publishers",
  month =	 "January",
  year =	 2005
}
@article{livewire,
 author = {A. X. Falcao and J. K. Udupa and S. Samarasekera and S. Sharma and B. E. Hirsch and R. De A. Lotufo},
 title = {User-steered image segmentation paradigms: live wire and live lane},
 journal = {Graph. Models Image Process.},
 volume = {60},
 number = {4},
 year = {1998},
 issn = {1077-3169},
 pages = {233--260},
 doi = {http://dx.doi.org/10.1006/gmip.1998.0475},
 publisher = {Academic Press, Inc.},
 address = {Orlando, FL, USA},
 }

@book{vtk,
  author =	"W. Schroeder and K. Martin and B. Lorensen",
  title =	 "The Visualization Toolkit: An Object-Oriented Approach to 3-D Graphics",
  address =	 "",
  publisher =	 "Prentice Hall",
  edition =	 "",
  year =	 2004
}
@inproceedings{marching1,
 author = {J. Lachaud},
 title = {Topologically defined iso-surfaces},
 booktitle = {DCGA '96: Proceedings of the 6th International Workshop on Discrete Geometry for Computer Imagery},
 year = {1996},
 isbn = {3-540-62005-2},
 pages = {245--256},
 publisher = {Springer-Verlag},
 address = {London, UK},
 }

 @inproceedings{marching2,
 author = {W. E. Lorensen and H. E. Cline},
 title = {Marching cubes: A high resolution 3D surface construction algorithm},
 booktitle = {SIGGRAPH '87: Proceedings of the 14th annual conference on Computer graphics and interactive techniques},
 year = {1987},
 isbn = {0-89791-227-6},
 pages = {163--169},
 doi = {http://doi.acm.org/10.1145/37401.37422},
 publisher = {ACM Press},
 address = {New York, NY, USA},
 }

@inproceedings{Weiwei06,
 author = {W.~Zhang and A.~Noble, and M.~Brady},
 title = {Real Time 3-D Ultrasound To MR Cardiovascular Image Registration Using A Phase-Based Approach},
 booktitle = {IEEE International Symposium on Biomedical Imaging: Macro to Nano},
 year = {April, 1996},
 pages = {666--669},
 address = {Arlington, Virginia},
 }

 @inproceedings{quadric,
 author = {M. Garland and P. S. Heckbert},
 title = {Surface simplification using quadric error metrics},
 booktitle = {SIGGRAPH '97: Proceedings of the 24th annual conference on Computer graphics and interactive techniques},
 year = {1997},
 isbn = {0-89791-896-7},
 pages = {209--216},
 doi = {http://doi.acm.org/10.1145/258734.258849},
 publisher = {ACM Press/Addison-Wesley Publishing Co.},
 address = {New York, NY, USA},
 }
@article{regi1,
 author = {L. G. Brown},
 title = {A survey of image registration techniques},
 journal = {ACM Comput. Surv.},
 volume = {24},
 number = {4},
 year = {1992},
 issn = {0360-0300},
 pages = {325--376},
 doi = {http://doi.acm.org/10.1145/146370.146374},
 publisher = {ACM Press},
 address = {New York, NY, USA},
 }

@article{regi2,
 author = {P. J. Besl and N. D. McKay},
 title = {A Method for Registration of 3-D Shapes},
 journal = {IEEE Trans. Pattern Anal. Mach. Intell.},
 volume = {14},
 number = {2},
 year = {1992},
 issn = {0162-8828},
 pages = {239--256},
 doi = {http://dx.doi.org/10.1109/34.121791},
 publisher = {IEEE Computer Society},
 address = {Washington, DC, USA},
 }

@inproceedings{regi3,
  author = "S. Rusinkiewicz and M. Levoy",
  title = "Efficient Variants of the {ICP} Algorithm",
  booktitle = "Proceedings of the Third Intl. Conf. on 3D Digital Imaging and Modeling",
  pages = {145--152},
  year = "2001"
}
@inproceedings{pulli99,
  author = "K. Pulli",
  title = "Multiview Registration for Large Data Sets",
  booktitle = "Inlt. Conf. on 3D Digital Imaging and Modeling",
  pages = {160--168},
  year = "1999",
}

@inproceedings{masuda96,
  author = "T.~Masuda and K.~Sakaue and N.~Yokoya",
  title = " Registration and integration of multiple range images for 3-D model construction",
  booktitle = "Pattern Recognition, 1996., Proceedings of the 13th International Conference on",
  pages = {879-883},
  year = "1996",
}


@Article{trimmed,
author = {D. Chetverikov and D. Svirko and D. Stepanov and P. Krsek},
title = {The Trimmed Iterative Closest Point Algorithm},
journal = {International Conference on Pattern Recognition},
volume = {03},
year = {2002},
issn = {1051-4651},
pages = {30545},
doi = {http://doi.ieeecomputersociety.org/10.1109/ICPR.2002.1047997},
publisher = {IEEE Computer Society},
address = {Los Alamitos, CA, USA},
}

@phdthesis{RL:1,
  author =	 "R. E. Larson",
  title =	 "Title of Dissertation",
  school =	 "Stanford University",
  address =	 "Stanford, California",
  year =	 1964
}


%%%%%%%%%%%%%%%%%%%%%%%%%%%%%%%%%%%%%%%%%%%%%%%%%%%%%%%%%%%%%%%%%%%%%%%%%%%%%%%%%%%%%%%%%%%%%%%%%%%%%%%%%%%%%%%%%%%%%%%%%%%%%%%%%%%%%%%%%%%%%%%%%%%%%

%%%%%%  Section : Watermarking (one-to-one communication) %%%%%%%%%%%
%%%%%%  Keyword : watermarking (WM)

%%%%%%  Subsection : Audio Watermark %%%%%%%%%%%
%%%%%%  Keyword : audio watermark
@inproceedings{Boney96,
  author =     {L.~Boney and A. H.~Tewfik, and K. N.~Hamdy},
  title =      {Digital watermarks for audio signals},
  booktitle =  mcs,
  address =    {},
  month =      Jun,
  year =       1996,
  pages =      {473--480}
} @article{Lee00,
   author =    {S. K.~Lee and Y.-S.~Ho},
   title =     {Digital audio watermarking in the cepstrum domain},
   journal =   IEEE_J_CE,
   volume =    46,
   month =     Aug,
   year =      2000,
   pages =     {744--750}
} @article{Bassia01,
   author =    {P.~Bassia and I.~Pitas and N.~Nikolaidis},
   title =     {Robust audio watermarking in the time domain},
   journal =   IEEE_J_MM,
   volume =    3,
   month =     Jun,
   year =      2001,
   pages =     {232--240}
} @article{Kirovski03,
   author =    {D.~Kirovski and H. S.~Malvar},
   title =     {Spread-spectrum watermarking of audio signals},
   journal =   IEEE_J_SP,
   volume =    51,
   month =     Apr,
   year =      2003,
   pages =     {1020--1033}
} @inproceedings{Megias04,
  author =     {D.~Megias and J. Herrera-Joancomarti and J.~Minguillon},
  title =      {An audio watermarking scheme robust against stereo attacks},
  booktitle =  mmsec,
  address =    {},
  month =      Sep,
  year =       2004,
  pages =      {206--213}
} @article{Wu05,
   author =    {S.~Wu and J.~Huang and Y. Q.~Shi},
   title =     {Efficiently self-synchronized audio watermarking for assured audio data transmission},
   journal =   IEEE_J_BC,
   volume =    51,
   month =     Mar,
   year =      2005,
   pages =     {69--76}
} @inproceedings{Tefas05,
  author =     {A.~Tefas and A.~Giannoula and N.~Nikolaidis and I.~Pitas},
  title =      {Enhanced transform-domain correlation-based audio watermarking},
  booktitle =  icassp,
  address =    2,
  month =      Mar,
  year =       2005,
  pages =      {1049--1052}
} @article{Takahashi05,
   author =    {A.~Takahashi and R.~Nishimura and Y.~Suzuki},
   title =     {Multiple watermarks for stereo audio signal using phase-modulation techniques},
   journal =   IEEE_J_SP,
   volume =    53,
   month =     Feb,
   year =      2005,
   pages =     {806--815}
} @article{Ko05,
   author =    {B.-S.~Ko and R.~Nishimura and Y.~Suzuki},
   title =     {Time-spread echo method for digital audio watermarking},
   journal =   IEEE_J_MM,
   volume =    7,
   month =     Apr,
   year =      2005,
   pages =     {212--221}
}

%%%%%%  Subsection : Video Watermark %%%%%%%%%%%
%%%%%%  Keyword : video watermark
@article{Han98,
   author =    {C.-T.~Han and J.-L.~Wu},
   title =     {DCT-based watermarking for video},
   journal =   IEEE_J_CE,
   volume =    44,
   month =     Feb,
   year =      1998,
   pages =     {206--216}
} @article{Langelaar01,
   author =    {G. C.~Langelaar and R. L.~Lagendijk},
   title =     {Optimal differential energy watermarking of DCT encoded images and video},
   journal =   IEEE_J_IP,
   volume =    10,
   month =     Jan,
   year =      2001,
   pages =     {148--158}
} @inproceedings{Zhang01,
  author =     {J.~Zhang, J.~Li, and L.~Zhang},
  title =      {Video watermarking technique in motion vector},
  booktitle =  cgip,
  address =    {Florian Polis, Brazil},
  month =      Oct,
  year =       2001,
  pages =      {729--736}
} @inproceedings{Lu02,
  author =     {C.-S.~Lu and J.-R.~Chen and H.-Y. M. Liao and K.-C.~Fan},
  title =      {Real-time MPEG2 video watermarking in the VLC domain},
  booktitle =  icpr,
  address =    {Quebec city, Canada},
  month =      Aug,
  year =       2002,
  pages =      {552--555}
} @incollection{Doerr03,
  author        = {G.~Doerr and J.~Dugelay},
  editor        = {B.~Furht and O.~Marques},
  title         = {Video watermarking: overview and challenge},
  booktitle     = {Handbook of Video Databases: Design and Applications},
  publisher     = esp,
  address       = {},
  year          = {2001},
  chapter       = {42},
  pages         = {263--282}
} @inproceedings{Ywang04,
  author =     {Y.~Wang and A.~Pearmain},
  title =      {Blind MPEG-2 video watermarking robust against scaling},
  booktitle =  icip,
  address =    {},
  month =      Oct,
  year =       2004,
  pages =      {2159--2162}
} @article{Lin04,
   author =    {E. T.~Lin and E. J.~Delp},
   title =     {Temporal synchronization in video watermarking},
   journal =   IEEE_J_SP,
   volume =    52,
   month =     Oct,
   year =      2004,
   pages =     {3007--3022}
} @article{Lin05,
   author =    {E. T.~Lin and A. M.~Eskicioglu and R. L.~Lagendijk and E. J.~Delp},
   title =     {Advances in digital video content protection},
   journal =   IEEE_J_PROC,
   volume =    93,
   month =     Jan,
   year =      2005,
   pages =     {171--183}
}

%%%%%%  Subsection : Image Watermark %%%%%%%%%%%
%%%%%%  Keyword : image watermark
@book{Johnson01,
  author        = {N. F.~Johnson and Z.~Duric and S.~Jajodia},
  title         = {Information Hiding: Steganography and Watermarking - Attacks and Countermearsures},
  publisher     = kap,
  address       = {},
  year          = {2001}
} @article{Petitcolas00,
   author =    {F. A. P.~Petitcolas and R. J.~Anderson and M. G.~Kuhn},
   title =     {Information hiding - A survey},
   journal =   IEEE_J_PROC,
   volume =    87,
   month =     Jul,
   year =      1999,
   pages =     {1062--1078}
} @article{Hartung99,
   author =    {F.~Hartung and M.~Kutter},
   title =     {Multimedia watermarking techniques},
   journal =   IEEE_J_PROC,
   volume =    87,
   month =     Jul,
   year =      1999,
   pages =     {1079--1107}
} @article{Kunder01,
   author =    {D.~Kunder and D.~Hatzinakos},
   title =     {Diversity and attack characterization for improved robust watermarking},
   journal =   IEEE_J_SP,
   volume =    49,
   month =     Oct,
   year =      2001,
   pages =     {2383--2396}
} @inproceedings{Fan01,
  author =     {Y.-C.~Fan and H.-W.~Tsao},
  title =      {A dual pyramid watermarking for JPEG-2000},
  booktitle =  aina,
  address =    {},
  month =      Mar,
  year =       2005,
  pages =      {239--242}
} @article{Lu01,
   author =    {Z.-H.~Lu and D.-G.~Xu and S.-H.~Sun},
   title =     {Multipurpose image watermarking algorithm based on multistage vector quantization},
   journal =   IEEE_J_IP,
   volume =    14,
   month =     Jun,
   year =      2005,
   pages =     {822--831}
} @inproceedings{Doerr05,
  author =     {G.~Doerr and C.~Rey and J.-L.~Dugelay},
  title =      {Watermark resynchronization based on elastic graph matching},
  booktitle =  setit,
  address =    {},
  month =      Mar,
  year =       2005,
  pages =      {}
} @inproceedings{Lee05,
  author =     {S.~Lee and D.~Jang and C.-D.~Yoo},
  title =      {An SVD-based watermarking method for image content authentication with improved security},
  booktitle =  icassp,
  address =    {Philadelphia, PA},
  month =      Mar,
  year =       2005,
  pages =      {525--528}
} @article{Wu03a,
   author =    {M.~Wu and B.~Liu},
   title =     {Data hiding in image and video: part {I}--fundamental issues and solutions},
   journal =   IEEE_J_IP,
   volume =    12,
   month =     Jun,
   year =      2003,
   pages =     {685--695}
} @article{Wu03b,
   author =    {M.~Wu and H.~Yu and B.~Liu},
   title =     {Data hiding in image and video: part {II}--Designs and Applications},
   journal =   IEEE_J_IP,
   volume =    12,
   month =     Jun,
   year =      2003,
   pages =     {696--705}
}

%%%%%%  Subsection : 3D Watermark   %%%%%%%%%%%
%%%%%%  Keyword : 3D Watermark, interactive media
@inproceedings{Zhuang04,
  author =     {H.-Y.~Zhuang and Y.~Li and C.-K.~Wu},
  title =      {A blind spatial-temporal algorithm based on 3D wavelet for video watermarking},
  booktitle =  icme,
  address =    {Sorento, Italy},
  month =      Jun,
  year =       2004,
  pages =      {1727--1730}
} @article{Zafeiriou05,
  author =     {S.~Zafeiriou and A.~Tefas and I.~Pitas},
  title =      {Blind robust watermarking schemes for copyright protection of 3D mesh objects},
  journal =    {IEEE Trans.~Visualization and Computer Graphics},
  volume =     11,
  month =      Sep-Oct,
  year =       2005,
  pages =      {596--607}
}

%%%%%%  Subsection : Watermark evaluation and attacks %%%%%%%%%%%
%%%%%%  Keyword : evaluation, benchmark, attacks
@inproceedings{Kutter00,
  author =     {M.~Kutter and F. A. P.~Petitcolas},
  title =      {A fair benchmark for image watermarking systems},
  booktitle =  spiesws,
  address =    {San Jose, CA},
  month =      Jan,
  year =       1999,
  pages =      {226--239}
} @inproceedings{Cox97a,
  author =     {I. J.~Cox and J.-P. M. G.~Linnartz},
  title =      {Public watermarks and resistance to tampering},
  booktitle =  icip,
  address =    {Washington, DC},
  month =      Oct,
  year =       1997,
  pages =      {26--29}
} @techreport{Stone96,
  author =     {H. S. Stone},
  title =      {Analysis of attacks on image watermarks with randomized coefficients},
  institution= {NEC Res. Inst. Tech.},
  address =    {Princeton, NJ},
  number =     {96-045},
  year =       1996
}

%%%%%%  Subsection : Fragile watermarking and authentication %%%%%%%%%%%
%%%%%%  Keyword : fragile watermarking, authentication


%%%%%%%%%%%%%%%%%%%%%%%%%%%%%%%%%%%%%%%%%%%%%%%%%%%%%%%%%%%%%%%%%%%%%%%%%%%%%%%%%%%%%%%%%%%%%%%%%%%%%%%%%%%%%%%%%%%%%%%%%%%%%%%%%%%%%%%%%%%%%%%%%%%%%
%%%%%%%%%%%%%%%%%%%%%%%%%%%%%%%%%%%%%%%%%%%%%%%%%%%%%%%%%%%%%%%%%%%%%%%%%%%%%%%%%%%%%%%%%%%%%%%%%%%%%%%%%%%%%%%%%%%%%%%%%%%%%%%%%%%%%%%%%%%%%%%%%%%%%

%%%%%%  Section : Information hiding (theoritical analysis)%%%%%%%%%%%
%%%%%%  Keyword : Information hiding (IH)

%%%%%%  Subsection : Fundamentals %%%%%%%%%%%
%%%%%%  Keyword : Fundamentals
@article{Slepian73,
   author =    {D. Slepian and J. K. Wolf},
   title =     {Noiseless coding of correlated information sources},
   journal =   IEEE_T_IT,
   volume =    19,
   month =     Jul,
   year =      1973,
   pages =     {471--480}
} @article{Wyner76,
   author =    {A. D. Wyner and J. Ziv},
   title =     {The rate-distortion function for source coding with side information at the decoder},
   journal =   IEEE_T_IT,
   volume =    22,
   month =     Jan,
   year =      1976,
   pages =     {1--10}
} @article{Gelfnad80,
   author =    {S. I. Gel¡¯fand and M. S. Pinsker},
   title =     {Coding for Channel with Random Parameters},
   journal =   {Problems of Control and Information Theory},
   volume =    9,
   year =      1980,
   pages =     {19--31}
} @article{Costa83,
   author =    {M. Costa},
   title =     {Writing on dirty paper},
   journal =   IEEE_T_IT,
   volume =    29,
   month =     May,
   year =      1983,
   pages =     {439--441}
} @article{Heegard83,
   author =    {C. Heegard and A. El Gamal},
   title =     {On the capacity of computer memory with defects},
   journal =   IEEE_T_IT,
   volume =    29,
   month =     Sep,
   year =      1983,
   pages =     {731--739}
} @article{Forney83a,
   author =    {G. D. Forney JR.},
   title =     {Coset Codes--PartI: Introduction and geometrical classification},
   journal =   IEEE_T_IT,
   volume =    34,
   month =     Sep,
   year =      1988,
   pages =     {1123--1151}
} @article{Forney83b,
   author =    {G. D. Forney JR.},
   title =     {Coset Codes--PartII: Binary lattices and related codes},
   journal =   IEEE_T_IT,
   volume =    34,
   month =     Sep,
   year =      1988,
   pages =     {1152--1187}
}

%%%%%%  Subsection : Practical code construction %%%%%%%%%%%
%%%%%%  Keyword : Code construction
@article{Hernandez99,
   author =    {J. R.~Hernandez and F.~Perez-Gonzalez},
   title =     {Statistical analysis of watermarking schemes for copyright protection of images},
   journal =   IEEE_J_PROC,
   volume =    87,
   month =     Jul,
   year =      1999,
   pages =     {1142--1166}
} @article{Chen01,
   author =    {B.~Chen and G. W.~Wornell},
   title =     {Quantization index modulation a class of provably good methods for digital watermarking and information embedding},
   journal =   IEEE_J_IT,
   volume =    47,
   month =     May,
   year =      2001,
   pages =     {1423--1443}
} @article{Eggers03,
   author =    {J. J.~Eggers and R.~Bauml and R.~Tzchoppe and B.~Girod},
   title =     {Scalar {Costa} scheme for information embedding},
   journal =   IEEE_J_SP,
   volume =    51,
   month =     Apr,
   year =      2003,
   pages =     {1003--1019}
}

%%%%%%  Subsection : Information hiding game %%%%%%%%%%%
%%%%%%  Keyword : Information hiding game
@article{Cohen02,
   author =    {A. S. Cohen and A. Lapidoth},
   title =     {The {Gaussian} watermarking game},
   journal =   IEEE_J_IT,
   volume =    48,
   month =     Jun,
   year =      2002,
   pages =     {1639--1667}
} @inproceedings{Moulin02,
  author =     {P. Moulin and A. Briassouli},
  title =      {The {Gaussian} fingerprinting game},
  booktitle =  {Proc. Conf. Information Science and Systems},
  address =    {Princeton, NJ},
  month =      Mar,
  year =       2002
} @article{Moulin04,
   author =    {P. Moulin and M. K. Mihck},
   title =     {The parallel-{Gaussian} watermarking game},
   journal =   IEEE_J_IT,
   volume =    50,
   month =     Feb,
   year =      2004,
   pages =     {272--289}
} @article{Moulin06a,
   author =    {P. Moulin and A. K. Goteti},
   title =     {Block {QIM} watermarking games},
   journal =   IEEE_T_IFS,
   volume =    1,
   month =     Sep,
   year =      2006,
   pages =     {293--310}
}

%%%%%%  Subsection : Tutorial %%%%%%%%%%%
%%%%%%  Keyword : Tutorial
@article{Moulin03,
   author =    {P. Moulin and A. O'Sullivan},
   title =     {Information-theoretic analysis of information hiding},
   journal =   IEEE_J_IT,
   volume =    49,
   month =     Mar,
   year =      2003,
   pages =     {563--593}
} @article{Moulin06b,
   author =    {P.~Moulin and R.~Koetter},
   title =     {Data-hiding codes},
   journal =   IEEE_J_PROC,
   volume =    93,
   month =     Dec,
   year =      2006,
   pages =     {2083--2126}
}

%%%%%%%%%%%%%%%%%%%%%%%%%%%%%%%%%%%%%%%%%%%%%%%%%%%%%%%%%%%%%%%%%%%%%%%%%%%%%%%%%%%%%%%%%%%%%%%%%%%%%%%%%%%%%%%%%%%%%%%%%%%%%%%%%%%%%%%%%%%%%%%%%%%%%
%%%%%%%%%%%%%%%%%%%%%%%%%%%%%%%%%%%%%%%%%%%%%%%%%%%%%%%%%%%%%%%%%%%%%%%%%%%%%%%%%%%%%%%%%%%%%%%%%%%%%%%%%%%%%%%%%%%%%%%%%%%%%%%%%%%%%%%%%%%%%%%%%%%%%

%%%%%%  Section : Fingerprinting (multiuser communication) %%%%%%%%%%%
%%%%%%  Keyword : Fingerprinting (FP)

%%%%%%  Subsection : Fingerprint code construction %%%%%%
%%%%%%  Keyword : Code construction

@article{Cox97,
   author =    {I. J.~Cox and J.~Kilian and F. T.~Leighton and T.~Shamoon},
   title =     {Secure spread spectrum watermarking for multimedia},
   journal =   IEEE_J_IP,
   volume =    6,
   month =     Dec,
   year =      1997,
   pages =     {1673--1687}
} @article{Boneh98,
  author =     {D. Boneh and J. Shaw},
  title =      {Collusion-secure fingerprinting for digital data},
  journal =    IEEE_J_IT,
  volume =     44,
  month =      Sep,
  year =       1998,
  pages =      {1897--1905}
} @article{Trappe03,
  author =     {W. Trappe and M. Wu and Z. J. Wang and K. J. R. Liu},
  title =      {Anti-collusion fingerprinting for multimedia},
  journal =    IEEE_J_SP,
  volume =     51,
  month =      Apr,
  year =       2003,
  pages =      {1069--1087}
} @article{He06,
  author =     {S.~He. and M.~Wu},
  title =      {Joint coding and embedding techniques for multimedia fingerprinting},
  journal =    IEEE_J_IFS,
  volume =     1,
  month =      Jun,
  year =       2006,
  pages =      {231--247}
} @inproceedings{Swaminathan06,
  author =     {A.~Swaminathan and S.~He and M.~Wu},
  title =      {Exploring {QIM} based anti-collusion fingerprinting for multimedia},
  booktitle =  spiesws,
  address =    {San Jose, CA},
  month =      Jan,
  year =       2006
} @inproceedings{Cha07,
  author =     {B.-H.~Cha and C.-C. Jay Kuo},
  title =      {Design of collusion-free hiding codes using {MAI}-free principle},
  booktitle =  icassp,
  address =    {Honolulu, HI},
  month =      Apr,
  year =       2007,
  pages =      {145--148}
}

%%%%%%  Subsection : Large user scalability support %%%%%%
%%%%%%  Keyword : Large user scalability

@inproceedings{Chu02,
  author =     {H.~Chu and L.~Qiao and K.~Nahrstedt},
  title =      {A secure multicast protocol with copyright protection},
  booktitle =  sigcomm,
  address =    {Pittsburgh, PA},
  month =      Apr,
  year =       2002,
  pages =      {42--60}
} @article{Wang04,
  author =     {Z. J. Wang and M. Wu and W. Trappe and K. J. R. Liu},
  title =      {Group-oriented fingerprinting for multimedia forensics},
  journal =    EURASIP_J_ASP,
  volume =     14,
  month =      Nov,
  year =       2004,
  pages =      {1242--2162}
} @article{Zhao06a,
  author =     {H. V. Zhao and K. J. R. Liu},
  title =      {Fingerprint multicast in secure video streaming},
  journal =    IEEE_J_IFS,
  volume =     15,
  month =      Jan,
  year =       2006,
  pages =      {12--29}
}

%%%%%%  Subsection : Fingerpriting evaluation and collusion attack %%%%%%
%%%%%%  Keyword : Evalution, Collusion attack

@inproceedings{Su00,
  author =     {J. K.~Su and J. J. Eggers and B.~Girod},
  title =      {Capacity of digital watermarks subjected to an optimal collusion attack},
  booktitle =  eusipco,
  address =    {Tampere, Finland},
  month =      Sep,
  year =       2000
} @inproceedings{Kirovski05,
  author =     {D.~Kirovski and M. K.~Mihak},
  title =      {Bounded {Gaussian} fingerprints and the gradient collusion attack},
  booktitle =  icassp,
  address =    {Philadelphia, PA},
  month =      Mar,
  year =       2005,
  pages =      {1037--1040}
} @article{Wang05,
  author =     {Z. J. Wang and M. Wu and H. V. Zhao and K. J. R. Liu},
  title =      {Anti-collusion forensics of multimedia fingerprinting using orthogonal mudulation},
  journal =    IEEE_J_IP,
  volume =     14,
  month =      Jun,
  year =       2005,
  pages =      {804--821}
} @article{Zhao05,
  author =     {H. V. Zhao and M. Wu and Z. J. Wang and K. J. R. Liu},
  title =      {Forensic analysis of nonlinear collusion attacks for multimedia fingerpinting},
  journal =    IEEE_J_IP,
  volume =     14,
  month =      May,
  year =       2005,
  pages =      {646--661}
} @inproceedings{Schonberg06,
  author =     {D.~Schonberg and D.~Kirovski},
  title =      {Fingerprinting and forensic analysis of multimedia},
  booktitle =  mm,
  address =    {New York, NY},
  month =      Oct,
  year =       2004,
  pages =      {788--795}
} @article{Zhao06b,
  author =     {H. V. Zhao and K. J. R. Liu},
  title =      {Behavior forensics for scalable multiuser collusion: fairness versus effectvieness},
  journal =    IEEE_J_IFS,
  volume =     1,
  month =      Sep,
  year =       2006,
  pages =      {311--329}
} @article{Zhao06c,
  author =     {H. V. Zhao and K. J. R. Liu},
  title =      {Tritor-within-traitor behavior forensics: strategy and risk minimization},
  journal =    IEEE_J_IFS,
  volume =     1,
  month =      Dec,
  year =       2006,
  pages =      {440--456}
}

%%%%%%%%%%%%%%%%%%%%%%%%%%%%%%%%%%%%%%%%%%%%%%%%%%%%%%%%%%%%%%%%%%%%%%%%%%%%%%%%%%%%%%%%%%%%%%%%%%%%%%%%%%%%%%%%%%%%%%%%%%%%%%%%%%%%%%%%%%%%%%%%%%%%%
%%%%%%%%%%%%%%%%%%%%%%%%%%%%%%%%%%%%%%%%%%%%%%%%%%%%%%%%%%%%%%%%%%%%%%%%%%%%%%%%%%%%%%%%%%%%%%%%%%%%%%%%%%%%%%%%%%%%%%%%%%%%%%%%%%%%%%%%%%%%%%%%%%%%%

%%%%%%  Section : Secure Watermarking (secure communication) %%%%%%%%%%%
%%%%%%  Keyword : Secure Watermarking (SW)
@inproceedings{Hartung97,
  author =     {F.~Hartung and B.~Girod},
  title =      {Fast public-key watermarking of compressed video},
  booktitle =  icip,
  address =    {Santa Barbara, CA},
  month =      Jun,
  year =       1997,
  pages =      {528--531},
} @article{Craver98,
   author =    {S. Craver and N. Memen and B. L. Yeo and M. M. Yeung},
   title =     {Resolving rightful ownership with invisible watermarking techniques: limitations, attacks, and implications},
   journal =   IEEE_J_JSAC,
   volume =    16,
   month =     Dec,
   year =      1998,
   pages =     {572--587}
} @inproceedings{Schyndel99,
  author =     {R. G. van Schyndel and A. Z. Tirkel and I. D. Svalbe},
  title =      {Key independent watermark detection},
  booktitle =  "Proc.~IEEE Int'l Conf. Multimedia Computing Systems",
  address =    {Florence, Italy},
  month =      Jun,
  year =       1999,
  pages =      {580--585},
} @inproceedings{Furon99,
  author =     {T. Furon and P. Duhamel},
  title =      {An asymmetric public detection watermarking technique},
  booktitle =  "Proc.~Int'l Workshop on Information Hiding",
  address =    {Dresden, Germany},
  month =      Sep,
  year =       1999,
  pages =      {88--100},
} @inproceedings{Eggers99,
  author =     {J. J. Eggers and J. Su and B. Girod},
  title =      {Asymmetric watermarking schemes},
  booktitle =  "Proc.~Sicherheit in Mediendaten",
  address =    {GMD, Jahrestagung},
  month =      Sep,
  year =       1999,
  pages =      {},
} @inproceedings{Eggers00,
  author =     {J. J. Eggers and J. Su and B. Girod},
  title =      {Public key watermarking by eigenvectors of linear transforms},
  booktitle =  "Proc.~Eur. Signal Processing Conf.",
  address =    {Tampere, Finland},
  month =      Sep,
  year =       2000,
  pages =      {},
} @inproceedings{Craver00,
  author =     {S. Craver},
  title =      {Zero knowledge watermark detection},
  booktitle =  "Proc.~Int'l Workshop on Information Hiding",
  address =    {},
  year =       2000,
  pages =      {101--116},
} @inproceedings{Furon00,
  author =     {T. Furon and P. Duhamel},
  title =      {Robustness of asymmetric watermarking technique},
  booktitle =  icip,
  address =    {Vancouver, Canada},
  month =      Sep,
  year =       2000,
  pages =      {528--531},
} @inproceedings{Picard01,
  author =     {J. Picard and A. Robert},
  title =      {Neural networks functions for public key watermarking},
  booktitle =  "Proc.~Int'l Conf. Information Hiding",
  address =    {},
  year =       2001,
  pages =      {142--156},
} @inproceedings{Furon01,
  author =     {T. Furon and P. Duhamel},
  title =      {An unified approach of asymmetric watermarking schemes},
  booktitle =  "Proc.~SPIE Security and Watermarking of Multimedia Contents",
  address =    {San Jose, CA},
  month =      Jan,
  year =       2001,
  pages =      {},
} @inproceedings{Wu03,
  author =     {Y. Wu and F. Bao and C. Xu},
  title =      {On the security of two public key watermarking schemes},
  booktitle =  "Proc.~IEEE Int'l Conf. Information, Communications and Signal Processing",
  address =    {San Jose, CA},
  month =      Dec,
  year =       2003,
  pages =      {975--979},
} @article{Furon03,
   author =    {T. Furon and P. Duhamel},
   title =     {An asymmetric watermarking method},
   journal =   IEEE_J_SP,
   volume =    51,
   month =     Apr,
   year =      2003,
   pages =     {981--995}
} @article{Choi04,
   author =    {H. Choi and K. Lee and T. Kim},
   title =     {Transformed-key asymmetric watermarking system},
   journal =   IEEE_J_SPL,
   volume =    11,
   month =     Feb,
   year =      2004,
   pages =     {251--254}
} @article{Tzeng05,
   author =    {J. Tzeng and W.-L. Hwang and I.-L. Chen},
   title =     {An asymmetric subspace watermarking method for copyright protection},
   journal =   IEEE_J_SPL,
   volume =    53,
   month =     Feb,
   year =      2005,
   pages =     {784--792}
} @inproceedings{Malkin06,
  author =     {M. Malkin and T. Kalker},
  title =      {A cryptographic method for secure watermark detection},
  booktitle =  "Proc.~Int'l Workshop on Information Hiding",
  address =    {Old Town Alexandria, Virginia},
  month =      Jul,
  year =       2006,
  pages =      {},
} @inproceedings{Furon06,
  author =     {T. Furon},
  title =      {A survey of watermarking security},
  booktitle =  "Proc.~Int'l Workshop on Digital Watermarking",
  address =    {Siena, Italy},
  month =      Sep,
  year =       2006,
  pages =      {201--215},
} @article{Boato06,
   author =    {G. Boato and F. G. B. De Natale and C. Fontanari},
   title =     {An improved asymmetric watermarking method scheme suitable for copy protection},
   journal =   IEEE_J_SP,
   volume =    54,
   month =     Jul,
   year =      2006,
   pages =     {2833--2834}
} @article{Chen06,
   author =    {I.-T.~Chen and Y.-S.~Yeh},
   title =     {Security analysis of transformed-key asymmetric watermarking system},
   journal =   IEEE_J_SPL,
   volume =    13,
   month =     Apr,
   year =      2006,
   pages =     {213--215}
} @article{Freire06a,
   author =    {L. Perez-Freire and P. Comesana and J. R. Troncoso-Pastoriza and P. Comesana},
   title =     {Watermarking security: a survey},
   journal =   "Trans. Data Hiding and Multimedia Security",
   volume =    4300,
   month =     Oct,
   year =      2006,
   pages =     {41--72}
} @article{Freire06b,
   author =    {L. Perez-Freire and P. Comesana and J. R. Troncoso-Pastoriza and P. Comesana},
   title =     {Security of lattice-based data hiding against the known message attack},
   journal =   IEEE_J_IFS,
   volume =    1,
   month =     Oct,
   year =      2006,
   pages =     {421--439}
} @inproceedings{Freire07,
  author =     {L. Perez-Freire and P. Moulin and F. Perez-Gonzalez},
  title =      {Security of spread-spectrum-based data hiding},
  booktitle =  "Proc. SPIE, Security, Steganography, and Watermarking of Multimedia Contents",
  address =    {San Jose, CA},
  month =      Jan,
  year =       2007,
  pages =      {},
} @inproceedings{Pastoriza07,
   author =    {J. R. Troncoso-Pastoriza and F. Perez-Gonzalez},
   title =     {Efficient non-interactive zero-knowledge watermark detector robust to sensitivity attacks},
   booktitle = "Proc. SPIE, Security, Steganography, and Watermarking of Multimedia Contents",
   month =     Jan,
   year =      2007,
   pages =     {}
}

%%%%%%  Subsection : Steganography %%%%%%%%%%%
%%%%%%  Keyword : Steganography (SG)
@article{Anderson98,
   author =    {R. J. Anderson and F. A. P. Petitcolas},
   title =     {On the limits of steganography},
   journal =   IEEE_J_SAC,
   volume =    16,
   month =     May,
   year =      1998,
   pages =     {474--481}
} @inproceedings{Smith99,
  author =     {J. R. Smith and C. Dodge},
  title =      {Developments in steganography},
  booktitle =  "Proc.~Int'l Workshop on Information Hiding",
  address =    {Dresden, Germany},
  month =      Sep,
  year =       1999,
  pages =      {77--87},
} @article{Su05a,
   author =    {K. Su and D.~Kunder and D.~Hatzinakos},
   title =     {Statistical invisibility for collusion-resistant digital video watermarking},
   journal =   IEEE_J_MM,
   volume =    7,
   month =     Feb,
   year =      2005,
   pages =     {43--51}
} @article{Su05b,
   author =    {K. Su and D.~Kunder and D.~Hatzinakos},
   title =     {Spatially localized image-dependent watermarking for statistical invisibility and collusion resistance},
   journal =   IEEE_J_MM,
   volume =    7,
   month =     Feb,
   year =      2005,
   pages =     {52--66}
} @article{Budhia06,
   author =    {U.~Budhia and D.~Kunder and T.~Zourntos},
   title =     {Digital video steganalysis exploiting statistical visibility in the temporal domain},
   journal =   IEEE_J_IFS,
   volume =    1,
   month =     Dec,
   year =      2006,
   pages =     {502--516}
} @article{Wang07,
   author =    {Y. Wang and P. Moulin},
   title =     {Perfectly secure steganography: capacity, error exponents, and code construction},
   journal =   IEEE_J_IFS,
   year =      "submitted for publication"
}

%%%%%%%%%%%%%%%%%%%%%%%%%%%%%%%%%%%%%%%%%%%%%%%%%%%%%%%%%%%%%%%%%%%%%%%%%%%%%%%%%%%%%%%%%%%%%%%%%%%%%%%%%%%%%%%%%%%%%%%%%%%%%%%%%%%%%%%%%%%%%%%%%%%%%
%%%%%%%%%%%%%%%%%%%%%%%%%%%%%%%%%%%%%%%%%%%%%%%%%%%%%%%%%%%%%%%%%%%%%%%%%%%%%%%%%%%%%%%%%%%%%%%%%%%%%%%%%%%%%%%%%%%%%%%%%%%%%%%%%%%%%%%%%%%%%%%%%%%%%

%%%%%%  Section : Communication %%%%%%%%%%%
%%%%%%  Keyword : Communication
@book{Simon02,
  author =      {M. K. Simon and J. K. Omura and R. A. Sholtz and B. K. Levitt},
  title =       {Spread spectrum communications handbook},
  publisher =   mgh,
  address =     {Electronic edition},
  year =        2002
} @book{Hanzo04,
  author =      {L. Hanzo and M. Munster and B. J. Choi and T. Keller},
  title =       {OFDM and MC-CDMA for broadband multi-user communications, WLANs and broadcasting},
  publisher =   wiley,
  address =     {West Sussex, UK},
  year =        2004
} @book{Tse05,
  author =      {D. Tse and P. Viswanath},
  title =       {Fundamentals of wireless communication},
  publisher =   {Cambridge University Press},
  address =     {Cambridge, UK},
  year =        2005
} @book{Poor94,
  author =      {H. V. Poor},
  title =       {An introduction to signal detection and estimation},
  publisher =   {Springer-Verlag},
  address =     {New York, NY},
  year =        1994
} @inproceedings{Tsai06a,
  author =     {S.-H. Tsai and Y.-P. Lin and C.-C. Jay Kuo},
  title =      {A precoded multiuser {OFDM (PMU-OFDM)} transceiver for time asynchronous systems},
  booktitle =  globecom,
  address =    {St. Louis, MO},
  month =      Nov,
  year =       2005,
  pages =      {2214--2218}
} @article{Tsai06b,
  author =     {S.-H. Tsai and Y.-P. Lin and C.-C. Jay Kuo},
  title =      {{MAI}-free {MC-CDMA} based on {Hadamard-Walsh} Codes},
  journal =    IEEE_J_SP,
  volume =     54,
  month =      Aug,
  year =       2006,
  pages =      {3166--3179}
} @article{Tsai05,
  author =     {S.-H. Tsai and Y.-P. Lin and C.-C. Jay Kuo},
  title =      {An approximately {MAI}-free multiaccess {OFDM} system in carrier frequency offset environment},
  journal =    IEEE_J_SP,
  volume =     53,
  month =      Nov,
  year =       2005,
  pages =      {4339--4353}
} @article{Biglieri98,
  author =     {E. Biglieri and J. Proakis and S. Shamai},
  title =      {Fading Channels: Information-theoretic and communication aspects},
  journal =    IEEE_J_IT,
  volume =     44,
  month =      Oct,
  year =       1998,
  pages =      {2619--2692}
} @article{Pun06,
   author =    {M.-O.~Pun and M.~Morelli and C.-C Jay Kuo},
   title =     {Maximum-likelihood synchronization and channel estimation for {OFDMA} upliknk transmissions},
   journal =   IEEE_J_COM,
   volume =    54,
   month =     Apr,
   year =      2006,
   pages =     {726--736}
} @inproceedings{Tureli00,
  author =     {U.~Tureli and D.~Kivanc and H.~Liu},
  title =      {Channel estimation for multicarrier {CDMA}},
  booktitle =  icassp,
  address =    {Istanbul, Turkey},
  month =      Jun,
  year =       2000,
  pages =      {2909--2912}
} @article{Xwang06,
   author =    {X.~Wang and H.~V.~Poor},
   title =     {Space-time multiuser detection in multipath {CDMA} channels},
   journal =   IEEE_J_SP,
   volume =    47,
   month =     Sep,
   year =      1999,
   pages =     {2356--2374}
} @book{Verdu98,
  author        = {S.~Verdu},
  title         = {Multiuser detection},
  publisher     = {Cambridge University Press},
  address       = {Cambridge, UK},
  year          = 1998
} @misc{Hara97,
  author        = {S.~Hara and R.~Prasad},
  title         = {Overview of multicarrier {CDMA}},
  howpublished  = IEEE_M_COM,
  month         = Dec,
  year          = 1997,
  pages         = {126--133}
} @article{Chow91,
  author =     {J. S. Chow and J. C. Tu and J. M. Cioffi},
  title =      {A discrete multitone transceiver system for {HDSL} applications},
  journal =    IEEE_J_JSAC,
  volume =     9,
  month =      Aug,
  year =       1991,
  pages =      {895--908}
} @book{Proakis95,
  author        = {J. G.~Proakis},
  title         = {Digital Communication},
  publisher     = {McGraw-Hill},
  address       = {New York, NY},
  year          = 1995
}

%%%%%%%%%%%%%%%%%%%%%%%%%%%%%%%%%%%%%%%%%%%%%%%%%%%%%%%%%%%%%%%%%%%%%%%%%%%%%%%%%%%%%%%%%%%%%%%%%%%%%%%%%%%%%%%%%%%%%%%%%%%%%%%%%%%%%%%%%%%%%%%%%%%%%
%%%%%%%%%%%%%%%%%%%%%%%%%%%%%%%%%%%%%%%%%%%%%%%%%%%%%%%%%%%%%%%%%%%%%%%%%%%%%%%%%%%%%%%%%%%%%%%%%%%%%%%%%%%%%%%%%%%%%%%%%%%%%%%%%%%%%%%%%%%%%%%%%%%%%

%%%%%%  Section : Signal Processing %%%%%%%%%%%
%%%%%%  Keyword : Signal Processing
@book{Haykin86,
  author        = {S.~Haykin},
  title         = {Adaptive filter theory},
  publisher     = {Prentice Hall},
  address       = {Englewood Cliffs, NJ},
  year          = 1986
}

%%%%%%%%%%%%%%%%%%%%%%%%%%%%%%%%%%%%%%%%%%%%%%%%%%%%%%%%%%%%%%%%%%%%%%%%%%%%%%%%%%%%%%%%%%%%%%%%%%%%%%%%%%%%%%%%%%%%%%%%%%%%%%%%%%%%%%%%%%%%%%%%%%%%%
%%%%%%%%%%%%%%%%%%%%%%%%%%%%%%%%%%%%%%%%%%%%%%%%%%%%%%%%%%%%%%%%%%%%%%%%%%%%%%%%%%%%%%%%%%%%%%%%%%%%%%%%%%%%%%%%%%%%%%%%%%%%%%%%%%%%%%%%%%%%%%%%%%%%%

%%%%%%  Section : Image Interpolation %%%%%%%%%%%
%%%%%%  Keyword : Interpolation
@article{Maeland88,
  author =     {E.~Maeland},
  title =      {On the comparison of interpolation methods},
  journal =    IEEE_J_MI,
  volume =     7,
  month =      Sep,
  year =       1988,
  pages =      {213--217}
} @article{Li01,
   author =    {X.~Li and M. T.~Orchard},
   title =     {New edge-directed interpolation},
   journal =   IEEE_J_IP,
   volume =    10,
   month =     Oct,
   year =      2001,
   pages =    {1521--1527}
} @article{Muresan04,
   author =    {D. D.~Muresan and T. W.~Parks},
   title =     {Adaptively quadratic {(AQua)} image interpolation},
   journal =   IEEE_J_IP,
   volume =    13,
   month =     May,
   year =      2004,
   pages =     {690--698}
} @article{Freeman00,
   author =    {W. T.~Freeman and E. C.~Pasztor and O. T.~Carmichael},
   title =     {Learning low level vision},
   journal =   ijcv,
   volume =    40,
   month =     Oct,
   year =      2000,
   pages =     {25--47}
} @inproceedings{Sun03,
  author =     {J.~Sun and N.-N.~Zheng and H.~Tao and H.-Y.~Shum},
  title =      {Image hallucination with primal sketch priors},
  booktitle =  cvpr,
  address =    {Madison, Wisconsin},
  month =      Jun,
  year =       1997,
  pages =      {729--736}
} @article{Pan03,
   author =    {J.-S.~Pan and Z.-M.~Lu and S.-H.~Sun},
   title =     {An efficient encoding algorithm for vector quantization based on subvector technique},
   journal =   IEEE_J_IP,
   volume =    12,
   month =     Mar,
   year =      2003,
   pages =     {265--270},
} @inproceedings{Chan90,
  author =     {C.-K.~Chan and L.-M.~Po},
  title =      {Image vector quantization using Hadamard transforms subspace},
  booktitle =  ccs,
  address =    {Scottdale, AZ},
  month =      Sep,
  year =       1990,
  pages =      {746--780}
}

%%%%%%%%%%%%%%%%%%%%%%%%%%%%%%%%%%%%%%%%%%%%%%%%%%%%%%%%%%%%%%%%%%%%%%%%%%%%%%%%%%%%%%%%%%%%%%%%%%%%%%%%%%%%%%%%%%%%%%%%%%%%%%%%%%%%%%%%%%%%%%%%%%%%%
%%%%%%%%%%%%%%%%%%%%%%%%%%%%%%%%%%%%%%%%%%%%%%%%%%%%%%%%%%%%%%%%%%%%%%%%%%%%%%%%%%%%%%%%%%%%%%%%%%%%%%%%%%%%%%%%%%%%%%%%%%%%%%%%%%%%%%%%%%%%%%%%%%%%%

%%%%%%  Section : Edge Detection %%%%%%%%%%%
%%%%%%  Keyword : Edge detection
@incollection{rhpark05,
  author        = {R.-H.~Park and B.-H.~Cha},
  editor        = {P. Hawkes},
  title         = {Circulant matrix representation of feature masks and application},
  booktitle     = {Advances in imaging and electron physics},
  publisher     = esp,
  address       = {},
  year          = {2005},
  chapter       = {1},
  pages         = {1--68}
}


%%%%%%%%%%%%%%%%%%%%%%%%%%%%%%%%%%%%%%%%%%%%%%%%%%%%%%%%%%%%%%%%%%%%%%%%%%%%%%%%
%
% Hong.
%
%%%%%%%%%%%%%%%%%%%%%%%%%%%%%%%%%%%%%%%%%%%%%%%%%%%%%%%%%%%%%%%%%%%%%%%%%%%%%%%%


@Article{     dervieux-thomasset:79,
  author    = {Dervieux, A. and Thomasset, F.},
  title     = {A finite element method for the
          simulation of {R}ayleigh-{T}aylor
          instability},
  year      = {1979},
  journal   = {{L}ecture {N}otes in {M}athematics},
  volume    = {771},
  pages     = {145-159},
  modified  = {mrousson}
}


@InProceedings{   dervieux-thomasset:80,
  author    = {Dervieux, A. and Thomasset, F.},
  title     = {Multifluid incompressible flows by a
          finite element method},
  year      = {1980},
  month     = jun,
  volume    = {141},
  pages     = {158-163},
  editor    = {W. Reynolds and R.W. MacCormack},
  series    = {Lecture Notes in Physics},
  booktitle = {Seventh International Conference on
          Numerical Methods in Fluid Dynamics},
  modified  = {mrousson}
}
@article{zhang2020pointhop,
  title={PointHop: An Explainable Machine Learning Method for Point Cloud Classification},
  author={Zhang, Min and You, Haoxuan and Kadam, Pranav and Liu, Shan and Kuo, C-C Jay},
  journal={IEEE Transactions on Multimedia},
  year={2020},
  publisher={IEEE}
}
@article{wang2015joint,
  title={Joint feature selection and subspace learning for cross-modal retrieval},
  author={Wang, Kaiye and He, Ran and Wang, Liang and Wang, Wei and Tan, Tieniu},
  journal={IEEE transactions on pattern analysis and machine intelligence},
  volume={38},
  number={10},
  pages={2010--2023},
  year={2015},
  publisher={IEEE}
}
@article{kuo2016understanding,
  title={Understanding convolutional neural networks with a mathematical model},
  author={Kuo, C-C Jay},
  journal={Journal of Visual Communication and Image Representation},
  volume={41},
  pages={406--413},
  year={2016},
  publisher={Elsevier}
}
@article{singh20203d,
  title={3D Deep Learning on Medical Images: A Review},
  author={Singh, Satya P and Wang, Lipo and Gupta, Sukrit and Goli, Haveesh and Padmanabhan, Parasuraman and Guly{\'a}s, Bal{\'a}zs},
  journal={arXiv preprint arXiv:2004.00218},
  year={2020}
}
@Article{     osher-sethian:88,
  author    = "Osher, S. and Sethian, J.",
  title     = "{Fronts propagating with curvature
          dependent speed: algorithms based on the
          {H}amilton--{J}acobi formulation}",
  year      = 1988,
  journal   = "{J. of Comp. Physics}",
  volume    = 79,
  pages     = "12--49",
  keywords  = {scale}
}

@article{avants2011reproducible,
  title={A reproducible evaluation of ANTs similarity metric performance in brain image registration},
  author={Avants, Brian B and Tustison, Nicholas J and Song, Gang and Cook, Philip A and Klein, Arno and Gee, James C},
  journal={Neuroimage},
  volume={54},
  number={3},
  pages={2033--2044},
  year={2011},
  publisher={Elsevier}
}
@article{tang2017groupwise,
  title={Groupwise registration of MR brain images with tumors},
  author={Tang, Zhenyu and Wu, Yihong and Fan, Yong},
  journal={Physics in Medicine \& Biology},
  volume={62},
  number={17},
  pages={6853},
  year={2017},
  publisher={IOP Publishing}
}
@inproceedings{marcos2016learning,
  title={Learning rotation invariant convolutional filters for texture classification},
  author={Marcos, Diego and Volpi, Michele and Tuia, Devis},
  booktitle={ICPR},
  year={2016},
}
@inproceedings{lamecker:inria-00616156,
  TITLE = {{Atlas to Image-with-Tumor Registration based on Demons and Deformation Inpainting}},
  AUTHOR = {Lamecker, Hans and Pennec, Xavier},
  journal = {{MICCAI Workshop on Computational Imaging Biomarkers for Tumors - From Qualitative to Quantitative (CIBT'2010)}},
  YEAR = {2010},
}
@article{bauer2013survey,
  title={A survey of MRI-based medical image analysis for brain tumor studies},
  author={Bauer, Stefan and Wiest, Roland and Nolte, Lutz-P and Reyes, Mauricio},
  journal={Physics in Medicine \& Biology},
  volume={58},
  number={13},
  pages={R97},
  year={2013},
  publisher={IOP Publishing}
}
@inproceedings{prados2016fully,
  title={Fully Automated Patch-Based Image Restoration: Application to Pathology Inpainting},
  author={Prados, Ferran and Cardoso, M Jorge and Cawley, Niamh and Kanber, Baris and Ciccarelli, Olga and Wheeler-Kingshott, Claudia AM Gandini and Ourselin, S{\'e}bastien},
  booktitle={International Workshop on Brainlesion: Glioma, Multiple Sclerosis, Stroke and Traumatic Brain Injuries},
  pages={3--15},
  year={2016},
  organization={Springer}
}


@article{marcus2007open,
  title={Open Access Series of Imaging Studies (OASIS): cross-sectional {MRI} data in young, middle aged, nondemented, and demented older adults},
  author={Marcus, Daniel S and Wang, Tracy H and Parker, Jamie and Csernansky, John G and Morris, John C and Buckner, Randy L},
  journal={Journal of cognitive neuroscience},
  volume={19},
  number={9},
  pages={1498--1507},
  year={2007},
  publisher={MIT Press}
}

@article{sartor1999mr,
  title={{MR} imaging of the brain: tumors},
  author={Sartor, K},
  journal={European radiology},
  volume={9},
  number={6},
  pages={1047--1054},
  year={1999},
  publisher={Springer}
}

@article{deangelis2001brain,
  title={Brain tumors},
  author={DeAngelis, Lisa M},
  journal={New England journal of medicine},
  volume={344},
  number={2},
  pages={114--123},
  year={2001},
  publisher={Mass Medical Soc}
}

@book{oishi2010mri,
  title={{MRI} atlas of human white matter},
  author={Oishi, Kenichi and Faria, Andreia V and Van Zijl, Peter CM and Mori, Susumu},
  year={2010},
  publisher={Academic Press}
}

@book{orrison2017functional,
  title={Functional brain imaging},
  author={Orrison, William W and Lewine, Jeffrey and Sanders, John and Hartshorne, Michael F},
  year={2017},
  publisher={Elsevier Health Sciences}
}

@article{sotiras2013deformable,
  title={Deformable medical image registration: A survey},
  author={Sotiras, Aristeidis and Davatzikos, Christos and Paragios, Nikos},
  journal={IEEE transactions on medical imaging},
  volume={32},
  number={7},
  pages={1153--1190},
  year={2013},
  publisher={IEEE}
}

@article{gooya2010deformable,
  title={Deformable registration of glioma images using EM algorithm and diffusion reaction modeling},
  author={Gooya, Ali and Biros, George and Davatzikos, Christos},
  journal={IEEE transactions on medical imaging},
  volume={30},
  number={2},
  pages={375--390},
  year={2010},
  publisher={IEEE}
}

@inproceedings{cuadra2002atlas,
  title={Atlas-based segmentation of pathological brains using a model of tumor growth},
  author={Cuadra, M Bach and Gomez, J and Hagmann, Patric and Pollo, Claudio and Villemure, J-G and Dawant, Benoit M and Thiran, J-Ph},
  booktitle={International Conference on Medical Image Computing and Computer-Assisted Intervention},
  pages={380--387},
  year={2002},
  organization={Springer}
}

@article{dawant2002brain,
  title={Brain atlas deformation in the presence of small and large space-occupying tumors},
  author={Dawant, BM and Hartmann, SL and Pan, Shiyan and Gadamsetty, S},
  journal={Computer Aided Surgery},
  volume={7},
  number={1},
  pages={1--10},
  year={2002},
  publisher={Taylor \& Francis}
}

@article{mohamed2006deformable,
  title={Deformable registration of brain tumor images via a statistical model of tumor-induced deformation},
  author={Mohamed, Ashraf and Zacharaki, Evangelia I and Shen, Dinggang and Davatzikos, Christos},
  journal={Medical image analysis},
  volume={10},
  number={5},
  pages={752--763},
  year={2006},
  publisher={Elsevier}
}

@article{zacharaki2008orbit,
  title={ORBIT: A multiresolution framework for deformable registration of brain tumor images},
  author={Zacharaki, Evangelia I and Shen, Dinggang and Lee, Seung-Koo and Davatzikos, Christos},
  journal={IEEE transactions on medical imaging},
  volume={27},
  number={8},
  pages={1003--1017},
  year={2008},
  publisher={IEEE}
}

@article{kim2018deep,
  title={Deep video portraits},
  author={Kim, Hyeongwoo and Carrido, Pablo and Tewari, Ayush and Xu, Weipeng and Thies, Justus and Niessner, Matthias and P{\'e}rez, Patrick and Richardt, Christian and Zollh{\"o}fer, Michael and Theobalt, Christian},
  journal={ACM Transactions on Graphics (TOG)},
  volume={37},
  number={4},
  pages={163},
  year={2018},
  publisher={ACM}
}
@inproceedings{salimans2016improved,
  title={Improved techniques for training gans},
  author={Salimans, Tim and Goodfellow, Ian and Zaremba, Wojciech and Cheung, Vicki and Radford, Alec and Chen, Xi},
  booktitle={Advances in neural information processing systems},
  pages={2234--2242},
  year={2016}
}

@article{bartel2008single,
  title={Single-plane balloon sizing of atrial septal defects with intracardiac echocardiography: an advantageous alternative to fluoroscopy},
  author={Bartel, Thomas and Konorza, Thomas and Barbieri, Verena and Erbel, Raimund and Pachinger, Otmar and M{\"u}ller, Silvana},
  journal={Journal of the American Society of Echocardiography},
  volume={21},
  number={6},
  pages={737--740},
  year={2008},
  publisher={Elsevier}
}

@article{gupta2011trans,
  title={Trans-catheter closure of atrial septal defect: balloon sizing or no balloon sizing--single centre experience},
  author={Gupta, Saurabh Kumar and Sivasankaran, S and Bijulal, S and Tharakan, Jagan Mohan and Harikrishnan, S and Ajit, KVK},
  journal={Annals of pediatric cardiology},
  volume={4},
  number={1},
  pages={28},
  year={2011},
  publisher={Wolters Kluwer--Medknow Publications}
}
 
@article{paszke2017automatic,
  title={Pytorch: An imperative style, high-performance deep learning library},
  author={Paszke, Adam and Gross, Sam and Massa, Francisco and Lerer, Adam and Bradbury, James and Chanan, Gregory and Killeen, Trevor and Lin, Zeming and Gimelshein, Natalia and Antiga, Luca and others},
  journal={arXiv preprint arXiv:1912.01703},
  year={2019}
}


@article{averbuch2017bringing,
  title={Bringing portraits to life},
  author={Averbuch-Elor, Hadar and Cohen-Or, Daniel and Kopf, Johannes and Cohen, Michael F},
  journal={ACM Transactions on Graphics (TOG)},
  volume={36},
  number={6},
  pages={196},
  year={2017},
  publisher={ACM}
}

@article{cao2016real,
  title={Real-time facial animation with image-based dynamic avatars},
  author={Cao, Chen and Wu, Hongzhi and Weng, Yanlin and Shao, Tianjia and Zhou, Kun},
  journal={ACM Transactions on Graphics},
  volume={35},
  number={4},
  year={2016},
  publisher={Association for Computing Machinery}
}

@article{yeh2016semantic,
  title={Semantic facial expression editing using autoencoded flow},
  author={Yeh, Raymond and Liu, Ziwei and Goldman, Dan B and Agarwala, Aseem},
  journal={arXiv preprint arXiv:1611.09961},
  year={2016}
}

@inproceedings{garrido2014automatic,
  title={Automatic face reenactment},
  author={Garrido, Pablo and Valgaerts, Levi and Rehmsen, Ole and Thormahlen, Thorsten and Perez, Patrick and Theobalt, Christian},
  booktitle={Proceedings of the IEEE Conference on Computer Vision and Pattern Recognition},
  pages={4217--4224},
  year={2014}
}
@inproceedings{korshunova2017fast,
  title={Fast face-swap using convolutional neural networks},
  author={Korshunova, Iryna and Shi, Wenzhe and Dambre, Joni and Theis, Lucas},
  booktitle={Proceedings of the IEEE International Conference on Computer Vision},
  pages={3677--3685},
  year={2017}
}

@inproceedings{thies2016face2face,
  title={Face2face: Real-time face capture and reenactment of rgb videos},
  author={Thies, Justus and Zollhofer, Michael and Stamminger, Marc and Theobalt, Christian and Nie{\ss}ner, Matthias},
  booktitle={Proceedings of the IEEE Conference on Computer Vision and Pattern Recognition},
  pages={2387--2395},
  year={2016}
}

@inproceedings{nagano2018pagan,
  title={paGAN: real-time avatars using dynamic textures},
  author={Nagano, Koki and Seo, Jaewoo and Xing, Jun and Wei, Lingyu and Li, Zimo and Saito, Shunsuke and Agarwal, Aviral and Fursund, Jens and Li, Hao and Roberts, Richard and others},
  booktitle={SIGGRAPH Asia 2018 Technical Papers},
  pages={258},
  year={2018},
  organization={ACM}
}

@inproceedings{olszewski2017realistic,
  title={Realistic dynamic facial textures from a single image using {GANs}},
  author={Olszewski, Kyle and Li, Zimo and Yang, Chao and Zhou, Yi and Yu, Ronald and Huang, Zeng and Xiang, Sitao and Saito, Shunsuke and Kohli, Pushmeet and Li, Hao},
  booktitle={Proceedings of the IEEE International Conference on Computer Vision},
  pages={5429--5438},
  year={2017}
}

@article{cao2015real,
  title={Real-time high-fidelity facial performance capture},
  author={Cao, Chen and Bradley, Derek and Zhou, Kun and Beeler, Thabo},
  journal={ACM Transactions on Graphics (ToG)},
  volume={34},
  number={4},
  pages={46},
  year={2015},
  publisher={ACM}
}

@inproceedings{dale2011video,
  title={Video face replacement},
  author={Dale, Kevin and Sunkavalli, Kalyan and Johnson, Micah K and Vlasic, Daniel and Matusik, Wojciech and Pfister, Hanspeter},
  booktitle={ACM Transactions on Graphics (TOG)},
  volume={30},
  number={6},
  pages={130},
  year={2011},
  organization={ACM}
}

@misc{DeepFake,
  title = {DeepFaceLab},
  howpublished = {\url{https://github.com/iperov/DeepFaceLab}},
  note = {Accessed: 2019-03-14}
}

@article{karras2017progressive,
  title={Progressive growing of gans for improved quality, stability, and variation},
  author={Karras, Tero and Aila, Timo and Laine, Samuli and Lehtinen, Jaakko},
  journal={arXiv preprint arXiv:1710.10196},
  year={2017}
}

@article{karras2018style,
  title={A style-based generator architecture for generative adversarial networks},
  author={Karras, Tero and Laine, Samuli and Aila, Timo},
  journal={arXiv preprint arXiv:1812.04948},
  year={2018}
}

@inproceedings{zhu2016generative,
  title={Generative visual manipulation on the natural image manifold},
  author={Zhu, Jun-Yan and Kr{\"a}henb{\"u}hl, Philipp and Shechtman, Eli and Efros, Alexei A},
  booktitle={European Conference on Computer Vision},
  pages={597--613},
  year={2016},
  organization={Springer}
}

@inproceedings{blanz2004exchanging,
  title={Exchanging faces in images},
  author={Blanz, Volker and Scherbaum, Kristina and Vetter, Thomas and Seidel, Hans-Peter},
  booktitle={Computer Graphics Forum},
  volume={23},
  number={3},
  pages={669--676},
  year={2004},
  organization={Wiley Online Library}
}

@inproceedings{blanz1999morphable,
  title={A morphable model for the synthesis of {3D} faces.},
  author={Blanz, Volker and Vetter, Thomas and others},
  booktitle={Siggraph},
  volume={99},
  number={1999},
  pages={187--194},
  year={1999}
}

@article{cao2014facewarehouse,
  title={Facewarehouse: A {3D} facial expression database for visual computing},
  author={Cao, Chen and Weng, Yanlin and Zhou, Shun and Tong, Yiying and Zhou, Kun},
  journal={IEEE Transactions on Visualization and Computer Graphics},
  volume={20},
  number={3},
  pages={413--425},
  year={2014},
  publisher={IEEE}
}

@article{fyffe2014driving,
  title={Driving high-resolution facial scans with video performance capture},
  author={Fyffe, Graham and Jones, Andrew and Alexander, Oleg and Ichikari, Ryosuke and Debevec, Paul},
  journal={ACM Transactions on Graphics (TOG)},
  volume={34},
  number={1},
  pages={8},
  year={2014},
  publisher={ACM}
}

@article{ichim2015dynamic,
  title={Dynamic {3D} avatar creation from hand-held video input},
  author={Ichim, Alexandru Eugen and Bouaziz, Sofien and Pauly, Mark},
  journal={ACM Transactions on Graphics (ToG)},
  volume={34},
  number={4},
  pages={45},
  year={2015},
  publisher={ACM}
}

@article{shi2014automatic,
  title={Automatic acquisition of high-fidelity facial performances using monocular videos},
  author={Shi, Fuhao and Wu, Hsiang-Tao and Tong, Xin and Chai, Jinxiang},
  journal={ACM Transactions on Graphics (TOG)},
  volume={33},
  number={6},
  pages={222},
  year={2014},
  publisher={ACM}
}

@inproceedings{suwajanakorn2014total,
  title={Total moving face reconstruction},
  author={Suwajanakorn, Supasorn and Kemelmacher-Shlizerman, Ira and Seitz, Steven M},
  booktitle={European conference on computer vision},
  pages={796--812},
  year={2014},
  organization={Springer}
}

@article{wu2016anatomically,
  title={An anatomically-constrained local deformation model for monocular face capture},
  author={Wu, Chenglei and Bradley, Derek and Gross, Markus and Beeler, Thabo},
  journal={ACM Transactions on Graphics (TOG)},
  volume={35},
  number={4},
  pages={115},
  year={2016},
  publisher={ACM}
}

@inproceedings{richardson20163d,
  title={{3D} face reconstruction by learning from synthetic data},
  author={Richardson, Elad and Sela, Matan and Kimmel, Ron},
  booktitle={2016 Fourth International Conference on 3D Vision (3DV)},
  pages={460--469},
  year={2016},
  organization={IEEE}
}

@inproceedings{tewari2017mofa,
  title={Mofa: Model-based deep convolutional face autoencoder for unsupervised monocular reconstruction},
  author={Tewari, Ayush and Zollhofer, Michael and Kim, Hyeongwoo and Garrido, Pablo and Bernard, Florian and Perez, Patrick and Theobalt, Christian},
  booktitle={Proceedings of the IEEE International Conference on Computer Vision},
  pages={1274--1283},
  year={2017}
}

@inproceedings{tuan2017regressing,
  title={Regressing robust and discriminative 3D morphable models with a very deep neural network},
  author={Tuan Tran, Anh and Hassner, Tal and Masi, Iacopo and Medioni, G{\'e}rard},
  booktitle={Proceedings of the IEEE Conference on Computer Vision and Pattern Recognition},
  pages={5163--5172},
  year={2017}
}

@inproceedings{richardson2017learning,
  title={Learning detailed face reconstruction from a single image},
  author={Richardson, Elad and Sela, Matan and Or-El, Roy and Kimmel, Ron},
  booktitle={Proceedings of the IEEE Conference on Computer Vision and Pattern Recognition},
  pages={1259--1268},
  year={2017}
}

@inproceedings{sela2017unrestricted,
  title={Unrestricted facial geometry reconstruction using image-to-image translation},
  author={Sela, Matan and Richardson, Elad and Kimmel, Ron},
  booktitle={Proceedings of the IEEE International Conference on Computer Vision},
  pages={1576--1585},
  year={2017}
}

@inproceedings{liu2001expressive,
  title={Expressive expression mapping with ratio images},
  author={Liu, Zicheng and Shan, Ying and Zhang, Zhengyou},
  booktitle={Proceedings of the 28th annual conference on Computer graphics and interactive techniques},
  pages={271--276},
  year={2001},
  organization={ACM}
}

@inproceedings{suwajanakorn2015makes,
  title={What makes tom hanks look like tom hanks},
  author={Suwajanakorn, Supasorn and Seitz, Steven M and Kemelmacher-Shlizerman, Ira},
  booktitle={Proceedings of the IEEE International Conference on Computer Vision},
  pages={3952--3960},
  year={2015}
}

@article{thies2016facevr,
  title={Facevr: Real-time facial reenactment and eye gaze control in virtual reality},
  author={Thies, Justus and Zollh{\"o}fer, Michael and Stamminger, Marc and Theobalt, Christian and Nie{\ss}ner, Matthias},
  journal={arXiv preprint arXiv:1610.03151},
  year={2016}
}

@inproceedings{goodfellow2014generative,
  title={Generative adversarial nets},
  author={Goodfellow, Ian and Pouget-Abadie, Jean and Mirza, Mehdi and Xu, Bing and Warde-Farley, David and Ozair, Sherjil and Courville, Aaron and Bengio, Yoshua},
  booktitle={Advances in neural information processing systems},
  pages={2672--2680},
  year={2014}
}

@article{kingma2013auto,
  title={Auto-encoding variational bayes},
  author={Kingma, Diederik P and Welling, Max},
  journal={arXiv preprint arXiv:1312.6114},
  year={2013}
}

@article{arjovsky2017wasserstein,
  title={Wasserstein gan},
  author={Arjovsky, Martin and Chintala, Soumith and Bottou, L{\'e}on},
  journal={arXiv preprint arXiv:1701.07875},
  year={2017}
}

@article{brock2018large,
  title={Large scale gan training for high fidelity natural image synthesis},
  author={Brock, Andrew and Donahue, Jeff and Simonyan, Karen},
  journal={arXiv preprint arXiv:1809.11096},
  year={2018}
}

@article{karras2017progressive,
  title={Progressive growing of gans for improved quality, stability, and variation},
  author={Karras, Tero and Aila, Timo and Laine, Samuli and Lehtinen, Jaakko},
  journal={arXiv preprint arXiv:1710.10196},
  year={2017}
}
@inproceedings{bertalmio2000image,
  title={Image inpainting},
  author={Bertalmio, Marcelo and Sapiro, Guillermo and Caselles, Vincent and Ballester, Coloma},
  booktitle={Proceedings of the 27th annual conference on Computer graphics and interactive techniques},
  pages={417--424},
  year={2000}
}
@inproceedings{yu2018generative,
  title={Generative image inpainting with contextual attention},
  author={Yu, Jiahui and Lin, Zhe and Yang, Jimei and Shen, Xiaohui and Lu, Xin and Huang, Thomas S},
  booktitle={Proceedings of the IEEE conference on computer vision and pattern recognition},
  pages={5505--5514},
  year={2018}
}
@article{yang2018image,
  title={Image inpainting using block-wise procedural training with annealed adversarial counterpart},
  author={Yang, Chao and Song, Yuhang and Liu, Xiaofeng and Tang, Qingming and Kuo, C-C Jay},
  journal={arXiv preprint arXiv:1803.08943},
  year={2018}
}
@inproceedings{goodfellow2014generative,
  title={Generative adversarial nets},
  author={Goodfellow, Ian and Pouget-Abadie, Jean and Mirza, Mehdi and Xu, Bing and Warde-Farley, David and Ozair, Sherjil and Courville, Aaron and Bengio, Yoshua},
  booktitle={Advances in neural information processing systems},
  pages={2672--2680},
  year={2014}
}
@inproceedings{pathak2016context,
  title={Context encoders: Feature learning by inpainting},
  author={Pathak, Deepak and Krahenbuhl, Philipp and Donahue, Jeff and Darrell, Trevor and Efros, Alexei A},
  booktitle={Proceedings of the IEEE conference on computer vision and pattern recognition},
  pages={2536--2544},
  year={2016}
}
@inproceedings{efros2001image,
  title={Image quilting for texture synthesis and transfer},
  author={Efros, Alexei A and Freeman, William T},
  booktitle={Proceedings of the 28th annual conference on Computer graphics and interactive techniques},
  pages={341--346},
  year={2001}
}
@article{criminisi2004region,
  title={Region filling and object removal by exemplar-based image inpainting},
  author={Criminisi, Antonio and P{\'e}rez, Patrick and Toyama, Kentaro},
  journal={IEEE Transactions on image processing},
  volume={13},
  number={9},
  pages={1200--1212},
  year={2004},
  publisher={IEEE}
}
@inproceedings{liu2018unified,
  title={A Unified Feature Disentangler for Multi-Domain Image Translation and Manipulation},
  author={Liu, Alexander H and Liu, Yen-Cheng and Yeh, Yu-Ying and Wang, Yu-Chiang Frank},
  booktitle={Advances in Neural Information Processing Systems},
  pages={2595--2604},
  year={2018}
}
@inproceedings{liu2019coherent,
  title={Coherent semantic attention for image inpainting},
  author={Liu, Hongyu and Jiang, Bin and Xiao, Yi and Yang, Chao},
  booktitle={Proceedings of the IEEE International Conference on Computer Vision},
  pages={4170--4179},
  year={2019}
}
@article{ballester2001filling,
  title={Filling-in by joint interpolation of vector fields and gray levels},
  author={Ballester, Coloma and Bertalmio, Marcelo and Caselles, Vicent and Sapiro, Guillermo and Verdera, Joan},
  journal={IEEE transactions on image processing},
  volume={10},
  number={8},
  pages={1200--1211},
  year={2001},
  publisher={IEEE}
}
@inproceedings{van2016conditional,
  title={Conditional image generation with pixelcnn decoders},
  author={van den Oord, Aaron and Kalchbrenner, Nal and Espeholt, Lasse and Vinyals, Oriol and Graves, Alex and others},
  booktitle={Advances in Neural Information Processing Systems},
  pages={4790--4798},
  year={2016}
}

@article{salimans2017pixelcnn++,
  title={PixelCNN++: Improving the PixelCNN with discretized logistic mixture likelihood and other modifications},
  author={Salimans, Tim and Karpathy, Andrej and Chen, Xi and Kingma, Diederik P},
  journal={arXiv preprint arXiv:1701.05517},
  year={2017}
}

@article{kingma2013auto,
  title={Auto-encoding variational bayes},
  author={Kingma, Diederik P and Welling, Max},
  journal={arXiv preprint arXiv:1312.6114},
  year={2013}
}

@inproceedings{goodfellow2014generative,
  title={Generative adversarial nets},
  author={Goodfellow, Ian and Pouget-Abadie, Jean and Mirza, Mehdi and Xu, Bing and Warde-Farley, David and Ozair, Sherjil and Courville, Aaron and Bengio, Yoshua},
  booktitle={Advances in neural information processing systems},
  pages={2672--2680},
  year={2014}
}

@article{zhang2016stackgan,
  title={Stackgan: Text to photo-realistic image synthesis with stacked generative adversarial networks},
  author={Zhang, Han and Xu, Tao and Li, Hongsheng and Zhang, Shaoting and Huang, Xiaolei and Wang, Xiaogang and Metaxas, Dimitris},
  journal={arXiv preprint arXiv:1612.03242},
  year={2016}
}

@inproceedings{denton2015deep,
  title={Deep Generative Image Models using a￼ Laplacian Pyramid of Adversarial Networks},
  author={Denton, Emily L and Chintala, Soumith and Fergus, Rob and others},
  booktitle={Advances in neural information processing systems},
  pages={1486--1494},
  year={2015}
}

@article{nguyen2016plug,
  title={Plug \& play generative networks: Conditional iterative generation of images in latent space},
  author={Nguyen, Anh and Yosinski, Jason and Bengio, Yoshua and Dosovitskiy, Alexey and Clune, Jeff},
  journal={arXiv preprint arXiv:1612.00005},
  year={2016}
}


@InProceedings{Yang_2017_CVPR,
author = {Yang, Chao and Lu, Xin and Lin, Zhe and Shechtman, Eli and Wang, Oliver and Li, Hao},
title = {High-Resolution Image Inpainting Using Multi-Scale Neural Patch Synthesis},
booktitle = {The IEEE Conference on Computer Vision and Pattern Recognition (CVPR)},
month = {July},
year = {2017}
}

@inproceedings{li2016combining,
  title={Combining markov random fields and convolutional neural networks for image synthesis},
  author={Li, Chuan and Wand, Michael},
  booktitle={Proceedings of the IEEE Conference on Computer Vision and Pattern Recognition},
  pages={2479--2486},
  year={2016}
}

@article{chen2016fast,
  title={Fast patch-based style transfer of arbitrary style},
  author={Chen, Tian Qi and Schmidt, Mark},
  journal={arXiv preprint arXiv:1612.04337},
  year={2016}
}

@article{wu2017gp,
  title={GP-GAN: Towards Realistic High-Resolution Image Blending},
  author={Wu, Huikai and Zheng, Shuai and Zhang, Junge and Huang, Kaiqi},
  journal={arXiv preprint arXiv:1703.07195},
  year={2017}
}

@article{oord2016pixel,
  title={Pixel recurrent neural networks},
  author={Oord, Aaron van den and Kalchbrenner, Nal and Kavukcuoglu, Koray},
  journal={arXiv preprint arXiv:1601.06759},
  year={2016}
}

@article{salimans2017pixelcnn++,
  title={PixelCNN++: Improving the PixelCNN with discretized logistic mixture likelihood and other modifications},
  author={Salimans, Tim and Karpathy, Andrej and Chen, Xi and Kingma, Diederik P},
  journal={arXiv preprint arXiv:1701.05517},
  year={2017}
}

@article{radford2015unsupervised,
  title={Unsupervised representation learning with deep convolutional generative adversarial networks},
  author={Radford, Alec and Metz, Luke and Chintala, Soumith},
  journal={arXiv preprint arXiv:1511.06434},
  year={2015}
}

@article{arjovsky2017wasserstein,
  title={Wasserstein gan},
  author={Arjovsky, Martin and Chintala, Soumith and Bottou, L{\'e}on},
  journal={arXiv preprint arXiv:1701.07875},
  year={2017}
}

@article{zhao2016energy,
  title={Energy-based generative adversarial network},
  author={Zhao, Junbo and Mathieu, Michael and LeCun, Yann},
  journal={arXiv preprint arXiv:1609.03126},
  year={2016}
}

@article{gulrajani2017improved,
  title={Improved training of wasserstein gans},
  author={Gulrajani, Ishaan and Ahmed, Faruk and Arjovsky, Martin and Dumoulin, Vincent and Courville, Aaron},
  journal={arXiv preprint arXiv:1704.00028},
  year={2017}
}


@article{mao2016least,
  title={Least squares generative adversarial networks},
  author={Mao, Xudong and Li, Qing and Xie, Haoran and Lau, Raymond YK and Wang, Zhen and Smolley, Stephen Paul},
  journal={arXiv preprint ArXiv:1611.04076},
  year={2016}
}

@article{berthelot2017began,
  title={Began: Boundary equilibrium generative adversarial networks},
  author={Berthelot, David and Schumm, Tom and Metz, Luke},
  journal={arXiv preprint arXiv:1703.10717},
  year={2017}
}

@article{larsen2015autoencoding,
  title={Autoencoding beyond pixels using a learned similarity metric},
  author={Larsen, Anders Boesen Lindbo and S{\o}nderby, S{\o}ren Kaae and Larochelle, Hugo and Winther, Ole},
  journal={arXiv preprint arXiv:1512.09300},
  year={2015}
}

@inproceedings{wu2016learning,
  title={Learning a probabilistic latent space of object shapes via 3d generative-adversarial modeling},
  author={Wu, Jiajun and Zhang, Chengkai and Xue, Tianfan and Freeman, Bill and Tenenbaum, Josh},
  booktitle={Advances in Neural Information Processing Systems},
  pages={82--90},
  year={2016}
}

@article{dumoulin2016adversarially,
  title={Adversarially learned inference},
  author={Dumoulin, Vincent and Belghazi, Ishmael and Poole, Ben and Lamb, Alex and Arjovsky, Martin and Mastropietro, Olivier and Courville, Aaron},
  journal={arXiv preprint arXiv:1606.00704},
  year={2016}
}

@misc{GANCompare,
  title = {GANs comparison without cherry-picking},
  howpublished = {\url{https://github.com/khanrc/tf.gans-comparison}},
  note = {Accessed: 2017-10-29}
}

@inproceedings{xue2016visual,
  title={Visual dynamics: Probabilistic future frame synthesis via cross convolutional networks},
  author={Xue, Tianfan and Wu, Jiajun and Bouman, Katherine and Freeman, Bill},
  booktitle={Advances in Neural Information Processing Systems},
  pages={91--99},
  year={2016}
}

@inproceedings{van2016conditional,
  title={Conditional image generation with pixelcnn decoders},
  author={van den Oord, Aaron and Kalchbrenner, Nal and Espeholt, Lasse and Vinyals, Oriol and Graves, Alex and others},
  booktitle={Advances in Neural Information Processing Systems},
  pages={4790--4798},
  year={2016}
}

@article{reed2016generative,
  title={Generative adversarial text to image synthesis},
  author={Reed, Scott and Akata, Zeynep and Yan, Xinchen and Logeswaran, Lajanugen and Schiele, Bernt and Lee, Honglak},
  journal={arXiv preprint arXiv:1605.05396},
  year={2016}
}

@article{ledig2016photo,
  title={Photo-realistic single image super-resolution using a generative adversarial network},
  author={Ledig, Christian and Theis, Lucas and Husz{\'a}r, Ferenc and Caballero, Jose and Cunningham, Andrew and Acosta, Alejandro and Aitken, Andrew and Tejani, Alykhan and Totz, Johannes and Wang, Zehan and others},
  journal={arXiv preprint arXiv:1609.04802},
  year={2016}
}

@inproceedings{dong2014learning,
  title={Learning a deep convolutional network for image super-resolution},
  author={Dong, Chao and Loy, Chen Change and He, Kaiming and Tang, Xiaoou},
  booktitle={European Conference on Computer Vision},
  pages={184--199},
  year={2014},
  organization={Springer}
}

@inproceedings{kim2016accurate,
  title={Accurate image super-resolution using very deep convolutional networks},
  author={Kim, Jiwon and Kwon Lee, Jung and Mu Lee, Kyoung},
  booktitle={Proceedings of the IEEE Conference on Computer Vision and Pattern Recognition},
  pages={1646--1654},
  year={2016}
}

@article{isola2016image,
  title={Image-to-image translation with conditional adversarial networks},
  author={Isola, Phillip and Zhu, Jun-Yan and Zhou, Tinghui and Efros, Alexei A},
  journal={arXiv preprint arXiv:1611.07004},
  year={2016}
}

@article{zhu2017unpaired,
  title={Unpaired image-to-image translation using cycle-consistent adversarial networks},
  author={Zhu, Jun-Yan and Park, Taesung and Isola, Phillip and Efros, Alexei A},
  journal={arXiv preprint arXiv:1703.10593},
  year={2017}
}

@inproceedings{yeh2017semantic,
  title={Semantic Image Inpainting with Deep Generative Models},
  author={Yeh, Raymond A and Chen, Chen and Lim, Teck Yian and Schwing, Alexander G and Hasegawa-Johnson, Mark and Do, Minh N},
  booktitle={Proceedings of the IEEE Conference on Computer Vision and Pattern Recognition},
  pages={5485--5493},
  year={2017}
}

@article{gatys2015neural,
  title={A neural algorithm of artistic style},
  author={Gatys, Leon A and Ecker, Alexander S and Bethge, Matthias},
  journal={arXiv preprint arXiv:1508.06576},
  year={2015}
}

@article{elad2017style,
  title={Style Transfer Via Texture Synthesis},
  author={Elad, Michael and Milanfar, Peyman},
  journal={IEEE Transactions on Image Processing},
  volume={26},
  number={5},
  pages={2338--2351},
  year={2017},
  publisher={IEEE}
}

@inproceedings{frigo2016split,
  title={Split and match: Example-based adaptive patch sampling for unsupervised style transfer},
  author={Frigo, Oriel and Sabater, Neus and Delon, Julie and Hellier, Pierre},
  booktitle={Proceedings of the IEEE Conference on Computer Vision and Pattern Recognition},
  pages={553--561},
  year={2016}
}

@article{huang2017arbitrary,
  title={Arbitrary Style Transfer in Real-time with Adaptive Instance Normalization},
  author={Huang, Xun and Belongie, Serge},
  journal={arXiv preprint arXiv:1703.06868},
  year={2017}
}

@article{barnes2009patchmatch,
  title={PatchMatch: A randomized correspondence algorithm for structural image editing},
  author={Barnes, Connelly and Shechtman, Eli and Finkelstein, Adam and Goldman, Dan B},
  journal={ACM Trans. Graph.},
  volume={28},
  number={3},
  pages={24--1},
  year={2009}
}

@inproceedings{barnes2010generalized,
  title={The generalized patchmatch correspondence algorithm},
  author={Barnes, Connelly and Shechtman, Eli and Goldman, Dan B and Finkelstein, Adam},
  booktitle={European Conference on Computer Vision},
  pages={29--43},
  year={2010},
  organization={Springer}
}

@article{snavely2008modeling,
  title={Modeling the world from internet photo collections},
  author={Snavely, Noah and Seitz, Steven M and Szeliski, Richard},
  journal={International Journal of Computer Vision},
  volume={80},
  number={2},
  pages={189--210},
  year={2008},
  publisher={Springer}
}

@inproceedings{zheng2016improving,
  title={Improving the robustness of deep neural networks via stability training},
  author={Zheng, Stephan and Song, Yang and Leung, Thomas and Goodfellow, Ian},
  booktitle={Proceedings of the IEEE Conference on Computer Vision and Pattern Recognition},
  pages={4480--4488},
  year={2016}
}

@inproceedings{lin2014microsoft,
  title={Microsoft coco: Common objects in context},
  author={Lin, Tsung-Yi and Maire, Michael and Belongie, Serge and Hays, James and Perona, Pietro and Ramanan, Deva and Doll{\'a}r, Piotr and Zitnick, C Lawrence},
  booktitle={European conference on computer vision},
  pages={740--755},
  year={2014},
  organization={Springer}
}

@article{russakovsky2015imagenet,
  title={Imagenet large scale visual recognition challenge},
  author={Russakovsky, Olga and Deng, Jia and Su, Hao and Krause, Jonathan and Satheesh, Sanjeev and Ma, Sean and Huang, Zhiheng and Karpathy, Andrej and Khosla, Aditya and Bernstein, Michael and others},
  journal={International Journal of Computer Vision},
  volume={115},
  number={3},
  pages={211--252},
  year={2015},
  publisher={Springer}
}

@article{doersch2015makes,
  title={What makes Paris look like Paris?},
  author={Doersch, Carl and Singh, Saurabh and Gupta, Abhinav and Sivic, Josef and Efros, Alexei A},
  journal={Communications of the ACM},
  volume={58},
  number={12},
  pages={103--110},
  year={2015},
  publisher={ACM}
}

@misc{NeuralInpainting,
  title = {Code for High-Resolution Image Inpainting using Multi-Scale Neural Patch Synthesis},
  howpublished = {\url{https://github.com/leehomyc/Faster-High-Res-Neural-Inpainting}},
  note = {Accessed: 2017-10-29}
}

@article{odena2016deconvolution,
  author = {Odena, Augustus and Dumoulin, Vincent and Olah, Chris},
  title = {Deconvolution and Checkerboard Artifacts},
  journal = {Distill},
  year = {2016},
  url = {http://distill.pub/2016/deconv-checkerboard},
  doi = {10.23915/distill.00003}
}

@Article{IizukaSIGGRAPH2017,
  author  = {Satoshi Iizuka and Edgar Simo-Serra and Hiroshi Ishikawa},
  title   = {{Globally and Locally Consistent Image Completion}},
  journal = {ACM Transactions on Graphics (Proc. of SIGGRAPH 2017)},
  year    = {2017},
  volume  = {36},
  number  = {4},
  pages   = {107:1--107:14},
  articleno = {107},
}

@inproceedings{wang2017shape,
  title={Shape Inpainting Using 3D Generative Adversarial Network and Recurrent Convolutional Networks},
  author={Wang, Weiyue and Huang, Qiangui and You, Suya and Yang, Chao and Neumann, Ulrich},
  booktitle={Proceedings of the IEEE Conference on Computer Vision and Pattern Recognition},
  pages={2298--2306},
  year={2017}
}

@article{karras2017progressive,
  title={Progressive Growing of GANs for Improved Quality, Stability, and Variation},
  author={Karras, Tero and Aila, Timo and Laine, Samuli and Lehtinen, Jaakko},
  journal={arXiv preprint arXiv:1710.10196},
  year={2017}
}

@article{simonyan2014very,
  title={Very deep convolutional networks for large-scale image recognition},
  author={Simonyan, Karen and Zisserman, Andrew},
  journal={arXiv preprint arXiv:1409.1556},
  year={2014}
}

@article{wang2017high,
  title={High-Resolution Image Synthesis and Semantic Manipulation with Conditional GANs},
  author={Wang, Ting-Chun and Liu, Ming-Yu and Zhu, Jun-Yan and Tao, Andrew and Kautz, Jan and Catanzaro, Bryan},
  journal={arXiv preprint arXiv:1711.11585},
  year={2017}
}

@inproceedings{gatys2015texture,
  title={Texture synthesis using convolutional neural networks},
  author={Gatys, Leon and Ecker, Alexander S and Bethge, Matthias},
  booktitle={Advances in Neural Information Processing Systems},
  pages={262--270},
  year={2015}
}

@inproceedings{komodakis2006image,
  title={Image completion using global optimization},
  author={Komodakis, Nikos},
  booktitle={Computer Vision and Pattern Recognition, 2006 IEEE Computer Society Conference on},
  volume={1},
  pages={442--452},
  year={2006},
  organization={IEEE}
}

@inproceedings{hays2007scene,
  title={Scene completion using millions of photographs},
  author={Hays, James and Efros, Alexei A},
  booktitle={ACM Transactions on Graphics (TOG)},
  volume={26},
  number={3},
  pages={4},
  year={2007},
  organization={ACM}
}
@inproceedings{zou2019confidence,
  title={Confidence regularized self-training},
  author={Zou, Yang and Yu, Zhiding and Liu, Xiaofeng and Kumar, BVK and Wang, Jinsong},
  booktitle={Proceedings of the IEEE International Conference on Computer Vision},
  pages={5982--5991},
  year={2019}
}
@inproceedings{liu2018normalized,
  title={Normalized face image generation with perceptron generative adversarial networks},
  author={Liu, Xiaofeng and Kumar, BVK Vijaya and Ge, Yubin and Yang, Chao and You, Jane and Jia, Ping},
  booktitle={2018 IEEE 4th International Conference on Identity, Security, and Behavior Analysis (ISBA)},
  pages={1--8},
  year={2018},
  organization={IEEE}
}

@inproceedings{liu2019permutation,
  title={Permutation-invariant feature restructuring for correlation-aware image set-based recognition},
  author={Liu, Xiaofeng and Guo, Zhenhua and Li, Site and Kong, Lingsheng and Jia, Ping and You, Jane and Kumar, BVK},
  booktitle={Proceedings of the IEEE International Conference on Computer Vision},
  pages={4986--4996},
  year={2019}
}
@inproceedings{liu2019feature,
  title={Feature-level frankenstein: Eliminating variations for discriminative recognition},
  author={Liu, Xiaofeng and Li, Site and Kong, Lingsheng and Xie, Wanqing and Jia, Ping and You, Jane and Kumar, BVK},
  booktitle={Proceedings of the IEEE Conference on Computer Vision and Pattern Recognition},
  pages={637--646},
  year={2019}
}

@inproceedings{wilczkowiak2005hole,
  title={Hole filling through photomontage},
  author={Wilczkowiak, Marta and Brostow, Gabriel J and Tordoff, Ben and Cipolla, Roberto},
  booktitle={BMVC 2005-Proceedings of the British Machine Vision Conference 2005},
  year={2005}
}

@inproceedings{wexler2004space,
  title={Space-time video completion},
  author={Wexler, Yonatan and Shechtman, Eli and Irani, Michal},
  booktitle={Computer Vision and Pattern Recognition, 2004. CVPR 2004. Proceedings of the 2004 IEEE Computer Society Conference on},
  volume={1},
  pages={I--I},
  year={2004},
  organization={IEEE}
}

@inproceedings{liu2019permutation,
  title={Permutation-invariant feature restructuring for correlation-aware image set-based recognition},
  author={Liu, Xiaofeng and Guo, Zhenhua and Li, Site and Kong, Lingsheng and Jia, Ping and You, Jane and Kumar, BVK},
  booktitle={Proceedings of the IEEE International Conference on Computer Vision},
  pages={4986--4996},
  year={2019}
} 

@article{elad2005simultaneous,
  title={Simultaneous cartoon and texture image inpainting using morphological component analysis (MCA)},
  author={Elad, Michael and Starck, J-L and Querre, Philippe and Donoho, David L},
  journal={Applied and Computational Harmonic Analysis},
  volume={19},
  number={3},
  pages={340--358},
  year={2005},
  publisher={Elsevier}
}

@article{bertalmio2003simultaneous,
  title={Simultaneous structure and texture image inpainting},
  author={Bertalmio, Marcelo and Vese, Luminita and Sapiro, Guillermo and Osher, Stanley},
  journal={IEEE transactions on image processing},
  volume={12},
  number={8},
  pages={882--889},
  year={2003},
  publisher={IEEE}
}


@article{yeh2016semantic,
  title={Semantic image inpainting with perceptual and contextual losses},
  author={Yeh, Raymond and Chen, Chen and Lim, Teck Yian and Hasegawa-Johnson, Mark and Do, Minh N},
  journal={arXiv preprint arXiv:1607.07539},
  year={2016}
}

@inproceedings{li2017generative,
  title={Generative face completion},
  author={Li, Yijun and Liu, Sifei and Yang, Jimei and Yang, Ming-Hsuan},
  booktitle={Proceedings of the IEEE Conference on Computer Vision and Pattern Recognition},
  volume={1},
  number={3},
  pages={6},
  year={2017}
}

@inproceedings{yang2017high,
  title={High-resolution image inpainting using multi-scale neural patch synthesis},
  author={Yang, Chao and Lu, Xin and Lin, Zhe and Shechtman, Eli and Wang, Oliver and Li, Hao},
  booktitle={The IEEE Conference on Computer Vision and Pattern Recognition (CVPR)},
  volume={1},
  number={2},
  pages={3},
  year={2017}
}

@article{iizuzuka2017globally,
  title={Globally and locally consistent image completion},
  author={Iizuka, Satoshi and Simo-Serra, Edgar and Ishikawa, Hiroshi},
  journal={ACM Transactions on Graphics (TOG)},
  volume={36},
  number={4},
  pages={107},
  year={2017},
  publisher={ACM}
}

@inproceedings{tsai2017deep,
  title={Deep image harmonization},
  author={Tsai, Yi-Hsuan and Shen, Xiaohui and Lin, Zhe and Sunkavalli, Kalyan and Lu, Xin and Yang, Ming-Hsuan},
  booktitle={IEEE Conference on Computer Vision and Pattern Recognition (CVPR)},
  year={2017}
}

@article{zhang2018unreasonable,
  title={The Unreasonable Effectiveness of Deep Features as a Perceptual Metric},
  author={Zhang, Richard and Isola, Phillip and Efros, Alexei A and Shechtman, Eli and Wang, Oliver},
  journal={arXiv preprint arXiv:1801.03924},
  year={2018}
}

@inproceedings{gatys2016image,
  title={Image style transfer using convolutional neural networks},
  author={Gatys, Leon A and Ecker, Alexander S and Bethge, Matthias},
  booktitle={Computer Vision and Pattern Recognition (CVPR), 2016 IEEE Conference on},
  pages={2414--2423},
  year={2016},
  organization={IEEE}
}

@inproceedings{dosovitskiy2016generating,
  title={Generating images with perceptual similarity metrics based on deep networks},
  author={Dosovitskiy, Alexey and Brox, Thomas},
  booktitle={Advances in Neural Information Processing Systems},
  pages={658--666},
  year={2016}
}

@inproceedings{chen2017photographic,
  title={Photographic image synthesis with cascaded refinement networks},
  author={Chen, Qifeng and Koltun, Vladlen},
  booktitle={The IEEE International Conference on Computer Vision (ICCV)},
  volume={1},
  year={2017}
}

@inproceedings{johnson2016perceptual,
  title={Perceptual losses for real-time style transfer and super-resolution},
  author={Johnson, Justin and Alahi, Alexandre and Fei-Fei, Li},
  booktitle={European Conference on Computer Vision},
  pages={694--711},
  year={2016},
  organization={Springer}
}

@inproceedings{goodfellow2014generative,
  title={Generative adversarial nets},
  author={Goodfellow, Ian and Pouget-Abadie, Jean and Mirza, Mehdi and Xu, Bing and Warde-Farley, David and Ozair, Sherjil and Courville, Aaron and Bengio, Yoshua},
  booktitle={Advances in neural information processing systems},
  pages={2672--2680},
  year={2014}
}

@inproceedings{denton2015deep,
  title={Deep Generative Image Models using a￼ Laplacian Pyramid of Adversarial Networks},
  author={Denton, Emily L and Chintala, Soumith and Fergus, Rob and others},
  booktitle={Advances in neural information processing systems},
  pages={1486--1494},
  year={2015}
}

@article{radford2015unsupervised,
  title={Unsupervised representation learning with deep convolutional generative adversarial networks},
  author={Radford, Alec and Metz, Luke and Chintala, Soumith},
  journal={arXiv preprint arXiv:1511.06434},
  year={2015}
}

@article{zhao2016energy,
  title={Energy-based generative adversarial network},
  author={Zhao, Junbo and Mathieu, Michael and LeCun, Yann},
  journal={arXiv preprint arXiv:1609.03126},
  year={2016}
}


@article{arjovsky2017wasserstein,
  title={Wasserstein gan},
  author={Arjovsky, Martin and Chintala, Soumith and Bottou, L{\'e}on},
  journal={arXiv preprint arXiv:1701.07875},
  year={2017}
}


@article{gulrajani2017improved,
  title={Improved training of wasserstein gans},
  author={Gulrajani, Ishaan and Ahmed, Faruk and Arjovsky, Martin and Dumoulin, Vincent and Courville, Aaron},
  journal={arXiv preprint arXiv:1704.00028},
  year={2017}
}

@article{karras2017progressive,
  title={Progressive Growing of GANs for Improved Quality, Stability, and Variation},
  author={Karras, Tero and Aila, Timo and Laine, Samuli and Lehtinen, Jaakko},
  journal={arXiv preprint arXiv:1710.10196},
  year={2017}
}

@article{zhang2016stackgan,
  title={Stackgan: Text to photo-realistic image synthesis with stacked generative adversarial networks},
  author={Zhang, Han and Xu, Tao and Li, Hongsheng and Zhang, Shaoting and Huang, Xiaolei and Wang, Xiaogang and Metaxas, Dimitris},
  journal={arXiv preprint arXiv:1612.03242},
  year={2016}
}
@article{che2019deep,
  title={Deep verifier networks: Verification of deep discriminative models with deep generative models},
  author={Che, Tong and Liu, Xiaofeng and Li, Site and Ge, Yubin and Zhang, Ruixiang and Xiong, Caiming and Bengio, Yoshua},
  journal={arXiv preprint arXiv:1911.07421},
  year={2019}
}
@article{reed2016generative,
  title={Generative adversarial text to image synthesis},
  author={Reed, Scott and Akata, Zeynep and Yan, Xinchen and Logeswaran, Lajanugen and Schiele, Bernt and Lee, Honglak},
  journal={arXiv preprint arXiv:1605.05396},
  year={2016}
}

@inproceedings{kim2016accurate,
  title={Accurate image super-resolution using very deep convolutional networks},
  author={Kim, Jiwon and Kwon Lee, Jung and Mu Lee, Kyoung},
  booktitle={Proceedings of the IEEE Conference on Computer Vision and Pattern Recognition},
  pages={1646--1654},
  year={2016}
}

@inproceedings{dong2014learning,
  title={Learning a deep convolutional network for image super-resolution},
  author={Dong, Chao and Loy, Chen Change and He, Kaiming and Tang, Xiaoou},
  booktitle={European Conference on Computer Vision},
  pages={184--199},
  year={2014},
  organization={Springer}
}

@article{ledig2016photo,
  title={Photo-realistic single image super-resolution using a generative adversarial network},
  author={Ledig, Christian and Theis, Lucas and Husz{\'a}r, Ferenc and Caballero, Jose and Cunningham, Andrew and Acosta, Alejandro and Aitken, Andrew and Tejani, Alykhan and Totz, Johannes and Wang, Zehan and others},
  journal={arXiv preprint arXiv:1609.04802},
  year={2016}
}

@article{isola2016image,
  title={Image-to-image translation with conditional adversarial networks},
  author={Isola, Phillip and Zhu, Jun-Yan and Zhou, Tinghui and Efros, Alexei A},
  journal={arXiv preprint arXiv:1611.07004},
  year={2016}
}

@article{zhu2017unpaired,
  title={Unpaired image-to-image translation using cycle-consistent adversarial networks},
  author={Zhu, Jun-Yan and Park, Taesung and Isola, Phillip and Efros, Alexei A},
  journal={arXiv preprint arXiv:1703.10593},
  year={2017}
}

@article{wang2017high,
  title={High-Resolution Image Synthesis and Semantic Manipulation with Conditional GANs},
  author={Wang, Ting-Chun and Liu, Ming-Yu and Zhu, Jun-Yan and Tao, Andrew and Kautz, Jan and Catanzaro, Bryan},
  journal={arXiv preprint arXiv:1711.11585},
  year={2017}
}


@inproceedings{zhu2015learning,
  title={Learning a Discriminative Model for the Perception of Realism in Composite Images},
  author={Zhu, Jun-Yan and Kr{\"a}henb{\"u}hl, Philipp and Shechtman, Eli and Efros, Alexei A.},
  booktitle={Computer Vision (ICCV), 2015 IEEE International Conference on},
  year={2015}
}

@article{reinhard2001color,
  title={Color transfer between images},
  author={Reinhard, Erik and Adhikhmin, Michael and Gooch, Bruce and Shirley, Peter},
  journal={IEEE Computer graphics and applications},
  volume={21},
  number={5},
  pages={34--41},
  year={2001},
  publisher={IEEE}
}

@article{perez2003poisson,
  title={Poisson image editing},
  author={P{\'e}rez, Patrick and Gangnet, Michel and Blake, Andrew},
  journal={ACM Transactions on graphics (TOG)},
  volume={22},
  number={3},
  pages={313--318},
  year={2003},
  publisher={ACM}
}

@inproceedings{tao2010error,
  title={Error-tolerant image compositing},
  author={Tao, Michael W and Johnson, Micah K and Paris, Sylvain},
  booktitle={European Conference on Computer Vision},
  pages={31--44},
  year={2010},
  organization={Springer}
}

@inproceedings{sunkavalli2010multi,
  title={Multi-scale image harmonization},
  author={Sunkavalli, Kalyan and Johnson, Micah K and Matusik, Wojciech and Pfister, Hanspeter},
  booktitle={ACM Transactions on Graphics (TOG)},
  volume={29},
  number={4},
  pages={125},
  year={2010},
  organization={ACM}
}

@article{tsai2016sky,
  title={Sky is not the limit: semantic-aware sky replacement.},
  author={Tsai, Yi-Hsuan and Shen, Xiaohui and Lin, Zhe and Sunkavalli, Kalyan and Yang, Ming-Hsuan},
  journal={ACM Trans. Graph.},
  volume={35},
  number={4},
  pages={149--1},
  year={2016}
}

@article{johnson2011cg2real,
  title={Cg2real: Improving the realism of computer generated images using a large collection of photographs},
  author={Johnson, Micah K and Dale, Kevin and Avidan, Shai and Pfister, Hanspeter and Freeman, William T and Matusik, Wojciech},
  journal={IEEE Transactions on Visualization and Computer Graphics},
  volume={17},
  number={9},
  pages={1273--1285},
  year={2011},
  publisher={IEEE}
}

@article{mirza2014conditional,
  title={Conditional generative adversarial nets},
  author={Mirza, Mehdi and Osindero, Simon},
  journal={arXiv preprint arXiv:1411.1784},
  year={2014}
}

@article{yu2015multi,
  title={Multi-scale context aggregation by dilated convolutions},
  author={Yu, Fisher and Koltun, Vladlen},
  journal={arXiv preprint arXiv:1511.07122},
  year={2015}
}

@article{odena2016deconvolution,
  author = {Odena, Augustus and Dumoulin, Vincent and Olah, Chris},
  title = {Deconvolution and Checkerboard Artifacts},
  journal = {Distill},
  year = {2016},
  url = {http://distill.pub/2016/deconv-checkerboard},
  doi = {10.23915/distill.00003}
}

@article{durugkar2016generative,
  title={Generative multi-adversarial networks},
  author={Durugkar, Ishan and Gemp, Ian and Mahadevan, Sridhar},
  journal={arXiv preprint arXiv:1611.01673},
  year={2016}
}

@article{karras2017progressive,
  title={Progressive growing of gans for improved quality, stability, and variation},
  author={Karras, Tero and Aila, Timo and Laine, Samuli and Lehtinen, Jaakko},
  journal={arXiv preprint arXiv:1710.10196},
  year={2017}
}

@article{zhou2016places,
  title={Places: An image database for deep scene understanding},
  author={Zhou, Bolei and Khosla, Aditya and Lapedriza, Agata and Torralba, Antonio and Oliva, Aude},
  journal={arXiv preprint arXiv:1610.02055},
  year={2016}
}
@article{bengio2013representation,
  title={Representation learning: A review and new perspectives},
  author={Bengio, Yoshua and Courville, Aaron and Vincent, Pascal},
  journal={IEEE transactions on pattern analysis and machine intelligence},
  volume={35},
  number={8},
  pages={1798--1828},
  year={2013},
  publisher={IEEE}
}
@article{chan2015pcanet,
  title={PCANet: A simple deep learning baseline for image classification?},
  author={Chan, Tsung-Han and Jia, Kui and Gao, Shenghua and Lu, Jiwen and Zeng, Zinan and Ma, Yi},
  journal={IEEE transactions on image processing},
  volume={24},
  number={12},
  pages={5017--5032},
  year={2015},
  publisher={IEEE}
}
@inproceedings{he2016identity,
  title={Identity mappings in deep residual networks},
  author={He, Kaiming and Zhang, Xiangyu and Ren, Shaoqing and Sun, Jian},
  booktitle={European conference on computer vision},
  pages={630--645},
  year={2016},
  organization={Springer}
}


@article{krizhevsky2009learning,
  title={Learning multiple layers of features from tiny images},
  author={Krizhevsky, Alex and Hinton, Geoffrey and others},
  year={2009},
  publisher={Citeseer}
}
@article{lu2011survey,
  title={A survey of multilinear subspace learning for tensor data},
  author={Lu, Haiping and Plataniotis, Konstantinos N and Venetsanopoulos, Anastasios N},
  journal={Pattern Recognition},
  volume={44},
  number={7},
  pages={1540--1551},
  year={2011},
  publisher={Elsevier}
}
@book{goodfellow2016deep,
  title={Deep learning},
  author={Goodfellow, Ian and Bengio, Yoshua and Courville, Aaron and Bengio, Yoshua},
  volume={1},
  number={2},
  year={2016},
  publisher={MIT press Cambridge}
}


@article{turk1991eigenfaces,
  title={Eigenfaces for recognition},
  author={Turk, Matthew and Pentland, Alex},
  journal={Journal of cognitive neuroscience},
  volume={3},
  number={1},
  pages={71--86},
  year={1991},
  publisher={MIT Press}
}
@article{wang2015joint,
  title={Joint feature selection and subspace learning for cross-modal retrieval},
  author={Wang, Kaiye and He, Ran and Wang, Liang and Wang, Wei and Tan, Tieniu},
  journal={IEEE transactions on pattern analysis and machine intelligence},
  volume={38},
  number={10},
  pages={2010--2023},
  year={2015},
  publisher={IEEE}
}
@article{abrahams2004word,
  title={Word retrieval in amyotrophic lateral sclerosis: a functional magnetic resonance imaging study},
  author={Abrahams, S and Goldstein, LH and Simmons, A and Brammer, M and Williams, SCR and Giampietro, V and Leigh, PN},
  journal={Brain},
  volume={127},
  number={7},
  pages={1507--1517},
  year={2004},
  publisher={Oxford University Press}
}
@article{nie2019multi,
  title={Multi-channel {3D} deep feature learning for survival time prediction of brain tumor patients using multi-modal neuroimages},
  author={Nie, Dong and Lu, Junfeng and Zhang, Han and Adeli, Ehsan and Wang, Jun and Yu, Zhengda and Liu, LuYan and Wang, Qian and Wu, Jinsong and Shen, Dinggang},
  journal={Scientific reports},
  volume={9},
  number={1},
  pages={1--14},
  year={2019},
  publisher={Nature Publishing Group}
}
@article{ravi2016deep,
  title={Deep learning for health informatics},
  author={Rav{\`\i}, Daniele and Wong, Charence and Deligianni, Fani and Berthelot, Melissa and Andreu-Perez, Javier and Lo, Benny and Yang, Guang-Zhong},
  journal={IEEE journal of biomedical and health informatics},
  volume={21},
  number={1},
  pages={4--21},
  year={2016},
  publisher={IEEE}
}
@article{shen2017deep,
  title={Deep learning in medical image analysis},
  author={Shen, Dinggang and Wu, Guorong and Suk, Heung-Il},
  journal={Annual review of biomedical engineering},
  volume={19},
  pages={221--248},
  year={2017},
  publisher={Annual Reviews}
}
@article{kuo2018data,
  title={On data-driven saak transform},
  author={Kuo, C-C Jay and Chen, Yueru},
  journal={Journal of Visual Communication and Image Representation},
  volume={50},
  pages={237--246},
  year={2018},
  publisher={Elsevier}
}

@article{ishaque2019corticospinal,
  title={Corticospinal tract degeneration in {ALS} unmasked in {T1}-weighted images using texture analysis},
  author={Ishaque, Abdullah and Mah, Dennell and Seres, Peter and Luk, Collin and Johnston, Wendy and Chenji, Sneha and Beaulieu, Christian and Yang, Yee-Hong and Kalra, Sanjay},
  journal={Human brain mapping},
  volume={40},
  number={4},
  pages={1174--1183},
  year={2019},
  publisher={Wiley Online Library}
}

@article{kassubek2019imaging,
  title={Imaging in amyotrophic lateral sclerosis: MRI and PET},
  author={Kassubek, Jan and Pagani, Marco},
  journal={Current opinion in neurology},
  volume={32},
  number={5},
  pages={740--746},
  year={2019},
  publisher={LWW}
}
@article{foerster201325,
  title={25 years of neuroimaging in amyotrophic lateral sclerosis},
  author={Foerster, Bradley R and Welsh, Robert C and Feldman, Eva L},
  journal={Nature Reviews Neurology},
  volume={9},
  number={9},
  pages={513--524},
  year={2013},
  publisher={Nature Publishing Group}
}
@article{grollemund2019machine,
  title={Machine learning in amyotrophic lateral sclerosis: achievements, pitfalls, and future directions},
  author={Grollemund, Vincent and Pradat, Pierre-Fran{\c{c}}ois and Querin, Giorgia and Delbot, Fran{\c{c}}ois and Le Chat, Ga{\'e}tan and Pradat-Peyre, Jean-Fran{\c{c}}ois and Bede, Peter},
  journal={Frontiers in neuroscience},
  volume={13},
  pages={135},
  year={2019},
  publisher={Frontiers}
}

@inproceedings{lin2014microsoft,
  title={Microsoft coco: Common objects in context},
  author={Lin, Tsung-Yi and Maire, Michael and Belongie, Serge and Hays, James and Perona, Pietro and Ramanan, Deva and Doll{\'a}r, Piotr and Zitnick, C Lawrence},
  booktitle={European conference on computer vision},
  pages={740--755},
  year={2014},
  organization={Springer}
}

@inproceedings{liu2015faceattributes,
 author = {Ziwei Liu, Ping Luo, Xiaogang Wang, and Xiaoou Tang},
 title = {Deep Learning Face Attributes in the Wild},
 booktitle = {Proceedings of International Conference on Computer Vision (ICCV)},
 month = December,
 year = {2015} 
}

@article{russakovsky2015imagenet,
  title={Imagenet large scale visual recognition challenge},
  author={Russakovsky, Olga and Deng, Jia and Su, Hao and Krause, Jonathan and Satheesh, Sanjeev and Ma, Sean and Huang, Zhiheng and Karpathy, Andrej and Khosla, Aditya and Bernstein, Michael and others},
  journal={International Journal of Computer Vision},
  volume={115},
  number={3},
  pages={211--252},
  year={2015},
  publisher={Springer}
}

@inproceedings{he2016deep,
  title={Deep residual learning for image recognition},
  author={He, Kaiming and Zhang, Xiangyu and Ren, Shaoqing and Sun, Jian},
  booktitle={Proceedings of the IEEE conference on computer vision and pattern recognition},
  pages={770--778},
  year={2016}
}

@inproceedings{he2017mask,
  title={Mask r-cnn},
  author={He, Kaiming and Gkioxari, Georgia and Doll{\'a}r, Piotr and Girshick, Ross},
  booktitle={Computer Vision (ICCV), 2017 IEEE International Conference on},
  pages={2980--2988},
  year={2017},
  organization={IEEE}
}

@inproceedings{li2017generative,
  title={Generative face completion},
  author={Li, Yijun and Liu, Sifei and Yang, Jimei and Yang, Ming-Hsuan}
}

@article{oostenveld2003brain,
  title={Brain symmetry and topographic analysis of lateralized event-related potentials},
  author={Oostenveld, Robert and Stegeman, Dick F and Praamstra, Peter and van Oosterom, Adriaan},
  journal={Clinical neurophysiology},
  volume={114},
  number={7},
  pages={1194--1202},
  year={2003},
  publisher={Elsevier}
}
@article{raina2019exploiting,
  title={Exploiting bilateral symmetry in brain lesion segmentation},
  author={Raina, Kevin and Yahorau, Uladzimir and Schmah, Tanya},
  journal={arXiv preprint arXiv:1907.08196},
  year={2019}
}

@inproceedings{liu2018image,
  title={Image inpainting for irregular holes using partial convolutions},
  author={Liu, Guilin and Reda, Fitsum A and Shih, Kevin J and Wang, Ting-Chun and Tao, Andrew and Catanzaro, Bryan},
  booktitle={Proceedings of the European Conference on Computer Vision (ECCV)},
  pages={85--100},
  year={2018}
}
@article{iizuka2017globally,
  title={Globally and locally consistent image completion},
  author={Iizuka, Satoshi and Simo-Serra, Edgar and Ishikawa, Hiroshi},
  journal={ACM Transactions on Graphics (ToG)},
  volume={36},
  number={4},
  pages={1--14},
  year={2017},
  publisher={ACM New York, NY, USA}
}


@inproceedings{isola2017image,
  title={Image-to-image translation with conditional adversarial networks},
  author={Isola, Phillip and Zhu, Jun-Yan and Zhou, Tinghui and Efros, Alexei A},
  booktitle={Proceedings of the IEEE conference on computer vision and pattern recognition},
  pages={1125--1134},
  year={2017}
}


@Article{dlib09,
  author = {Davis E. King},
  title = {Dlib-ml: A Machine Learning Toolkit},
  journal = {Journal of Machine Learning Research},
  year = {2009},
  volume = {10},
  pages = {1755-1758},
}

@inproceedings{ronneberger2015u,
  title={U-net: Convolutional networks for biomedical image segmentation},
  author={Ronneberger, Olaf and Fischer, Philipp and Brox, Thomas},
  booktitle={International Conference on Medical image computing and computer-assisted intervention},
  pages={234--241},
  year={2015},
  organization={Springer}
}

@article{gaggin2013biomarkers,
  title={Biomarkers and diagnostics in heart failure},
  author={Gaggin, Hanna K and Januzzi Jr, James L},
  journal={Biochimica et Biophysica Acta (BBA)-Molecular Basis of Disease},
  volume={1832},
  number={12},
  pages={2442--2450},
  year={2013},
  publisher={Elsevier}
}

@article{liu2019hard,
  title={Hard negative generation for identity-disentangled facial expression recognition},
  author={Liu, Xiaofeng and Kumar, BVK Vijaya and Jia, Ping and You, Jane},
  journal={Pattern Recognition},
  volume={88},
  pages={1--12},
  year={2019},
  publisher={Elsevier}
}
@inproceedings{liu2018data,
  title={Data augmentation via latent space interpolation for image classification},
  author={Liu, Xiaofeng and Zou, Yang and Kong, Lingsheng and Diao, Zhihui and Yan, Junliang and Wang, Jun and Li, Site and Jia, Ping and You, Jane},
  booktitle={ICPR},
  pages={728--733},
  year={2018},
  organization={IEEE}
}
@article{liu2021voxelhop,
  title={VoxelHop: Successive Subspace Learning for ALS Disease Classification Using Structural {MRI}},
  author={Liu, Xiaofeng and Xing, Fangxu and Yang, Chao and Kuo, C-C Jay and Babu, Suma and Fakhri, Georges El and Jenkins, Thomas and Woo, Jonghye},
  journal={arXiv preprint arXiv:2101.05131}
}
@article{rouhsedaghat2021successive,
  title={Successive Subspace Learning: An Overview},
  author={Rouhsedaghat, Mozhdeh and Monajatipoor, Masoud and Azizi, Zohreh and Kuo, C-C Jay},
  journal={arXiv},
  year={2021}
}


@article{bernard2018deep,
  title={Deep learning techniques for automatic {MRI} cardiac multi-structures segmentation and diagnosis: is the problem solved?},
  author={Bernard, Olivier and Lalande, Alain and Zotti, Clement and Cervenansky, Frederick and Yang, Xin and Heng, Pheng-Ann and Cetin, Irem and Lekadir, Karim and Camara, Oscar and Ballester, Miguel Angel Gonzalez and others},
  journal={IEEE transactions on medical imaging},
  volume={37},
  number={11},
  pages={2514--2525},
  year={2018},
  publisher={ieee}
}
@article{chang2020automatic,
  title={Automatic cardiac MRI segmentation and permutation-invariant pathology classification using deep neural networks and point clouds},
  author={Chang, Yakun and Jung, Cheolkon},
  journal={Neurocomputing},
  volume={418},
  pages={270--279},
  year={2020},
  publisher={Elsevier}
}
@inproceedings{snaauw2019end,
  title={End-to-end diagnosis and segmentation learning from cardiac magnetic resonance imaging},
  author={Snaauw, Gerard and Gong, Dong and Maicas, Gabriel and Van Den Hengel, Anton and Niessen, Wiro J and Verjans, Johan and Carneiro, Gustavo},
  booktitle={2019 IEEE 16th International Symposium on Biomedical Imaging (ISBI 2019)},
  pages={802--805},
  year={2019},
  organization={IEEE}
}
@inproceedings{wolterink2017automatic,
  title={Automatic segmentation and disease classification using cardiac cine MR images},
  author={Wolterink, Jelmer M and Leiner, Tim and Viergever, Max A and I{\v{s}}gum, Ivana},
  booktitle={International Workshop on Statistical Atlases and Computational Models of the Heart},
  pages={101--110},
  year={2017},
  organization={Springer}
}
@article{ammar2021automatic,
  title={Automatic cardiac cine MRI segmentation and heart disease classification},
  author={Ammar, Abderazzak and Bouattane, Omar and Youssfi, Mohamed},
  journal={Computerized Medical Imaging and Graphics},
  volume={88},
  pages={101864},
  year={2021},
  publisher={Elsevier}
}


@inproceedings{song2018contextual,
  title={Contextual-based image inpainting: Infer, match, and translate},
  author={Song, Yuhang and Yang, Chao and Lin, Zhe and Liu, Xiaofeng and Huang, Qin and Li, Hao and Jay Kuo, C-C},
  booktitle={Proceedings of the European Conference on Computer Vision (ECCV)},
  pages={3--19},
  year={2018}
}
@inproceedings{huang2017arbitrary,
  title={Arbitrary style transfer in real-time with adaptive instance normalization},
  author={Huang, Xun and Belongie, Serge},
  booktitle={Proceedings of the IEEE International Conference on Computer Vision},
  pages={1501--1510},
  year={2017}
}

@article{simonyan2014very,
  title={Very deep convolutional networks for large-scale image recognition},
  author={Simonyan, Karen and Zisserman, Andrew},
  journal={arXiv preprint arXiv:1409.1556},
  year={2014}
}

@article{schlemper2019attention,
  title={Attention gated networks: Learning to leverage salient regions in medical images},
  author={Schlemper, Jo and Oktay, Ozan and Schaap, Michiel and Heinrich, Mattias and Kainz, Bernhard and Glocker, Ben and Rueckert, Daniel},
  journal={Medical image analysis},
  volume={53},
  pages={197--207},
  year={2019},
  publisher={Elsevier}
}
@inproceedings{ronneberger2015u,
  title={U-net: Convolutional networks for biomedical image segmentation},
  author={Ronneberger, Olaf and Fischer, Philipp and Brox, Thomas},
  booktitle={International Conference on Medical image computing and computer-assisted intervention},
  pages={234--241},
  year={2015},
  organization={Springer}
}
@article{krizhevsky2017imagenet,
  title={Imagenet classification with deep convolutional neural networks},
  author={Krizhevsky, Alex and Sutskever, Ilya and Hinton, Geoffrey E},
  journal={Communications of the ACM},
  volume={60},
  number={6},
  pages={84--90},
  year={2017},
  publisher={AcM New York, NY, USA}
}
@article{chen2021transunet,
  title={Transunet: Transformers make strong encoders for medical image segmentation},
  author={Chen, Jieneng and Lu, Yongyi and Yu, Qihang and Luo, Xiangde and Adeli, Ehsan and Wang, Yan and Lu, Le and Yuille, Alan L and Zhou, Yuyin},
  journal={arXiv preprint arXiv:2102.04306},
  year={2021}
}


@article{anavekar2009doppler,
  title={Doppler echocardiography: a contemporary review},
  author={Anavekar, Nandan S and Oh, Jae K},
  journal={Journal of cardiology},
  volume={54},
  number={3},
  pages={347--358},
  year={2009},
  publisher={Elsevier}
}

@article{chen2015xgboost,
  title={Xgboost: extreme gradient boosting},
  author={Chen, Tianqi and He, Tong and Benesty, Michael and Khotilovich, Vadim and Tang, Yuan and Cho, Hyunsu and others},
  journal={R package version 0.4-2},
  volume={1},
  number={4},
  year={2015}
}
@article{fu2020transthoracic,
  title={Transthoracic echocardiography monitoring during ASD closure using an artificial hand system},
  author={Fu, Yun-Ching and Tsai, Shen Kou and Jian, Wen-Yen and Shyu, Tsung-Cheng and Chuang, Chieh-Mao and Hwang, Betau},
  journal={Cardiovascular ultrasound},
  volume={18},
  number={1},
  pages={1--5},
  year={2020},
  publisher={BioMed Central}
}


@article{kadirogullari2020transcatheter,
  title={Transcatheter closure vs totally endoscopic robotic surgery for atrial septal defect closure: A single-center experience},
  author={Kadirogullari, Ersin and Onan, Burak and Timur, Baris and Birant, Ali and Reyhancan, Adem and Basgoze, Serdar and Aydin, Unal},
  journal={Journal of cardiac surgery},
  volume={35},
  number={4},
  pages={764--771},
  year={2020},
  publisher={Wiley Online Library}
}

@article{han2020transcatheter,
  title={Transcatheter and intraoperative device closure of atrial septal defect in infants under three years of age},
  author={Han, Yangyang and Zhang, Xiquan and Zhang, Fengwei},
  journal={Journal of cardiothoracic surgery},
  volume={15},
  number={1},
  pages={1--7},
  year={2020},
  publisher={Springer}
}

@article{boudoulas2019atrial,
  title={Atrial Septal Defect Sizing and Transcatheter Closure},
  author={Boudoulas, Konstantinos Dean and Marmagkiolis, Konstantinos and Boudoulas, Harisios},
  journal={Cardiology},
  volume={142},
  number={2},
  pages={105--108},
  year={2019},
  publisher={Karger Publishers}
}

@inproceedings{liu2019unimodal,
  title={Unimodal-uniform constrained wasserstein training for medical diagnosis},
  author={Liu, Xiaofeng and Han, Xu and Qiao, Yukai and Ge, Yi and Li, Site and Lu, Jun},
  booktitle={Proceedings of the IEEE/CVF International Conference on Computer Vision Workshops},
  pages={0--0},
  year={2019}
}


@inproceedings{wan2008continuation,
  title={Continuation-ratio Model for Categorical Data: A Gibbs Sampling Approach},
  author={Wan Kai, Pang},
  booktitle={Proceedings of the International MultiConference of Engineers and Computer Scientists},
  volume={1},
  year={2008}
}

@article{frigyik2010introduction,
  title={Introduction to the Dirichlet distribution and related processes},
  author={Frigyik, Bela A and Kapila, Amol and Gupta, Maya R},
  journal={Department of Electrical Engineering, University of Washignton, UWEETR-2010-0006},
  year={2010}
}


@article{sethuraman1994constructive,
  title={A constructive definition of Dirichlet priors},
  author={Sethuraman, Jayaram},
  journal={Statistica sinica},
  pages={639--650},
  year={1994},
  publisher={JSTOR}
}
@inproceedings{chen2017using,
  title={Using ranking-cnn for age estimation},
  author={Chen, Shixing and Zhang, Caojin and Dong, Ming and Le, Jialiang and Rao, Mike},
  booktitle={The IEEE Conference on Computer Vision and Pattern Recognition (CVPR)},
  year={2017}
}

@inproceedings{bulat2016human,
  title={Human pose estimation via convolutional part heatmap regression},
  author={Bulat, Adrian and Tzimiropoulos, Georgios},
  booktitle={European Conference on Computer Vision},
  pages={717--732},
  year={2016},
  organization={Springer}
}

@article{diamond1971echocardiographic,
  title={Echocardiographic features of atrial septal defect},
  author={DIAMOND, MORTON A and DILLON, JAMES C and HAINE, CHARLES L and Chang, Sonia and Feigenbaum, Harvey},
  journal={Circulation},
  volume={43},
  number={1},
  pages={129--135},
  year={1971},
  publisher={Am Heart Assoc}
}
@inproceedings{wei2016convolutional,
  title={Convolutional pose machines},
  author={Wei, Shih-En and Ramakrishna, Varun and Kanade, Takeo and Sheikh, Yaser},
  booktitle={Proceedings of the IEEE conference on Computer Vision and Pattern Recognition},
  pages={4724--4732},
  year={2016}
}
@article{zhao2017diversified,
  title={Diversified visual attention networks for fine-grained object classification},
  author={Zhao, Bo and Wu, Xiao and Feng, Jiashi and Peng, Qiang and Yan, Shuicheng},
  journal={IEEE Transactions on Multimedia},
  volume={19},
  number={6},
  pages={1245--1256},
  year={2017},
  publisher={IEEE}
}
@inproceedings{bergstra2011algorithms,
  title={Algorithms for hyper-parameter optimization},
  author={Bergstra, James and Bardenet, R{\'e}mi and Bengio, Yoshua and K{\'e}gl, Bal{\'a}zs},
  booktitle={25th annual conference on neural information processing systems (NIPS 2011)},
  volume={24},
  year={2011},
  organization={Neural Information Processing Systems Foundation}
}
 @inproceedings{bergstra2013making,
  title={Making a science of model search: Hyperparameter optimization in hundreds of dimensions for vision architectures},
  author={Bergstra, James and Yamins, Daniel and Cox, David},
  booktitle={International conference on machine learning},
  pages={115--123},
  year={2013},
  organization={PMLR}
}

 

@inproceedings{yang2017learning,
  title={Learning feature pyramids for human pose estimation},
  author={Yang, Wei and Li, Shuang and Ouyang, Wanli and Li, Hongsheng and Wang, Xiaogang},
  booktitle={proceedings of the IEEE international conference on computer vision},
  pages={1281--1290},
  year={2017}
}

@inproceedings{chu2016structured,
  title={Structured feature learning for pose estimation},
  author={Chu, Xiao and Ouyang, Wanli and Li, Hongsheng and Wang, Xiaogang},
  booktitle={Proceedings of the IEEE Conference on Computer Vision and Pattern Recognition},
  pages={4715--4723},
  year={2016}
}
@article{howard2017mobilenets,
  title={Mobilenets: Efficient convolutional neural networks for mobile vision applications},
  author={Howard, Andrew G and Zhu, Menglong and Chen, Bo and Kalenichenko, Dmitry and Wang, Weijun and Weyand, Tobias and Andreetto, Marco and Adam, Hartwig},
  journal={arXiv preprint arXiv:1704.04861},
  year={2017}
}

 


 
@article{campbell1970natural,
  title={Natural history of atrial septal defect.},
  author={Campbell, Maurice},
  journal={Heart},
  volume={32},
  number={6},
  pages={820--826},
  year={1970},
  publisher={BMJ Publishing Group Ltd}
}

@article{adhikari2019atrial,
  title={Atrial Septal Defect Size and Rims on Transesophageal Echocardiogram},
  author={Adhikari, Chandra Mani and Bogati, Amrit and Prajapati, Dipanker and Dhungel, Sachin and Najmy, Shaneez and Acharya, Kiran and Shahi, Roshani and Subedi, Chirag and Adhikari, Jagat and Sharma, Deewakar},
  journal={Maedica},
  volume={14},
  number={2},
  pages={81},
  year={2019},
  publisher={Amaltea Medical, Editura Magister}
}


@article{alqahtani2017intracardiac,
  title={Intracardiac versus transesophageal echocardiography to guide transcatheter closure of interatrial communications: nationwide trend and comparative analysis},
  author={Alqahtani, Fahad and Bhirud, Ashwin and Aljohani, Sami and Mills, James and Kawsara, Akram and Runkana, Ashok and Alkhouli, Mohamad},
  journal={Journal of interventional cardiology},
  volume={30},
  number={3},
  pages={234--241},
  year={2017},
  publisher={Wiley Online Library}
}

@article{villablanca2017treatment,
  title={Treatment options for the closure of secundum atrial septal defects: a systematic review and meta-analysis},
  author={Villablanca, Pedro A and Briston, David A and Rod{\'e}s-Cabau, Josep and Briceno, David F and Rao, Gaurav and Aljoudi, Mohammed and Shah, Aman M and Mohananey, Divyanshu and Gupta, Tanush and Makkiya, Mohammed and others},
  journal={International journal of cardiology},
  volume={241},
  pages={149--155},
  year={2017},
  publisher={Elsevier}
}

@article{jalal2016long,
  title={Long-term complications after transcatheter atrial septal defect closure: a review of the medical literature},
  author={Jalal, Zakaria and Hascoet, Sebastien and Baruteau, Alban-Elouen and Iriart, Xavier and Kreitmann, Bernard and Boudjemline, Younes and Thambo, Jean-Benoit},
  journal={Canadian Journal of Cardiology},
  volume={32},
  number={11},
  pages={1315--e11},
  year={2016},
  publisher={Elsevier}
}
